# Supplementary material for: The Ancestor and Evolution of the Giant Muscle Protein Connectin/Titin
Source: J Mol Evol. 2025 Apr 27;93(3):306–21. doi: 10.1007/s00239-025-10247-7 (PMC12198301; doi:10.1007/s00239-025-10247-7)
Supplement: Supplementary file 4 — Supplementary file4 (XLSX 32 KB) [file 239_2025_10247_MOESM4_ESM.xlsx]

## Sheet: Sheet1
Sequence Identity Matrix
Supplementary file 3. Sequence identity matrix of SEC14 domains used for molecular phylogenetic analysis
Seq->	Aa-CON(GHAI01170451)	Aa-DBS(GHAI01145310.1)	Aa-TRIO(GHAI01159172.1)	Am-CON(XP_044173189.1)	Am-DBS(XP_044180590.1)	Am-TRIO(XP_029203193.2)	Aq-TRIO(XP_019853833.1)	Aq-TRIO-like(XP_019859647.1)	Bf-DBS(XP_035693615.1)	Bfo-DBS(GHXY01284231.1)	Bf-SESTD1(XP_035660906.1)	Bf-TRIO(XP_035662010.1)	Bm-DBS(GKLW01034562.1)	Ce-DBS(NP_741736.2)	Ce-TRIO(NP_001021496.1)	Cg-DBS(XP_034327840.1)	Cg-SESTD1(XP_034304301.1)	Cg-TRIO(XP_034303731.1)	Ct-DBS(ELU03899.1)	Ct-SESTD1(ELT90999.1)	Ct-TRIO(ELU10048.1)	Dj-TRIO(IAAB01074650.1)	Dm-SESTD1(NP_001137872.2)	Dm-TRIO(NP_651960.2)	Ef-DBS(GIUK01066985.1)	Ef-SESTD1(GIUK01007937.1)	Ef-TRIO(GIUK01052821.1)	Eg-TRIO(XP_024355080.1)	Hc-DBS(GHXS01017625.1)	Hs-KALRN(NP_001375348.1)	Hs-MCF2(NP_001165347.1)	Hs-MCF2L(NP_001106203.2)	Hs-MCF2L2(NP_055893.4)	Hs-SESTD1(NP_835224.3)	Hs-TRIO(NP_009049.2)	Hst-TRIO(GKDX01093008.1)	Hst-TRIO-like(GKDX01095742.1)	Hv-DBS(XP_002170266.3)	Hv-TRIO(XP_047137671.1)	Ml-DBS(GFAT01108065.1)	Nv-CON(XP_048579266.1)	Nv-DBS(XP_032227566.2)	Nv-TRIO(XP_032241348.2)	Om-TRIO(KAI6661633.1)	Om-TRIO-like(KAI6652169.1)	Os-DBS(XP_036365545.1)	Os-SESTD1(XP_036356634.1)	Os-TRIO(XP_029657616.1)	Pc-DBS(XP_045623387.1)
Aa-CON(GHAI01170451)	ID	0.226	0.28	0.39	0.282	0.333	0.28	0.326	0.256	0.173	0.34	0.346	0.166	0.24	0.238	0.273	0.264	0.32	0.258	0.273	0.317	0.278	0.211	0.296	0.266	0.258	0.341	0.291	0.133	0.34	0.269	0.263	0.243	0.386	0.38	0.313	0.346	0.246	0.258	0.173	0.36	0.251	0.3	0.251	0.3	0.235	0.253	0.34	0.233
Aa-DBS(GHAI01145310.1)	0.226	ID	0.22	0.21	0.29	0.282	0.226	0.267	0.31	0.197	0.205	0.275	0.19	0.198	0.212	0.301	0.231	0.234	0.272	0.2	0.246	0.232	0.184	0.258	0.315	0.191	0.233	0.239	0.169	0.275	0.263	0.31	0.27	0.232	0.289	0.253	0.28	0.335	0.198	0.184	0.241	0.267	0.22	0.164	0.253	0.328	0.248	0.227	0.328
Aa-TRIO(GHAI01159172.1)	0.28	0.22	ID	0.299	0.256	0.404	0.273	0.315	0.277	0.171	0.275	0.404	0.177	0.246	0.246	0.246	0.246	0.382	0.292	0.277	0.345	0.316	0.211	0.349	0.26	0.232	0.369	0.33	0.176	0.375	0.263	0.263	0.256	0.331	0.382	0.26	0.273	0.253	0.363	0.184	0.302	0.321	0.368	0.26	0.301	0.268	0.232	0.347	0.287
Am-CON(XP_044173189.1)	0.39	0.21	0.299	ID	0.29	0.376	0.253	0.358	0.27	0.217	0.342	0.394	0.177	0.246	0.275	0.178	0.265	0.424	0.321	0.328	0.387	0.346	0.272	0.351	0.328	0.258	0.414	0.36	0.137	0.397	0.297	0.263	0.277	0.402	0.397	0.372	0.383	0.226	0.278	0.19	0.486	0.367	0.414	0.275	0.369	0.248	0.301	0.404	0.273
Am-DBS(XP_044180590.1)	0.282	0.29	0.256	0.29	ID	0.319	0.216	0.217	0.355	0.21	0.265	0.317	0.243	0.346	0.222	0.346	0.224	0.299	0.331	0.244	0.331	0.283	0.189	0.275	0.374	0.189	0.326	0.283	0.156	0.319	0.342	0.389	0.355	0.312	0.299	0.299	0.306	0.292	0.216	0.23	0.299	0.398	0.344	0.216	0.244	0.353	0.224	0.346	0.346
Am-TRIO(XP_029203193.2)	0.333	0.282	0.404	0.376	0.319	ID	0.26	0.331	0.299	0.197	0.354	0.524	0.203	0.248	0.319	0.268	0.275	0.514	0.328	0.314	0.468	0.425	0.269	0.464	0.337	0.297	0.472	0.375	0.156	0.485	0.285	0.278	0.265	0.368	0.485	0.344	0.42	0.227	0.316	0.21	0.397	0.324	0.539	0.331	0.331	0.331	0.304	0.485	0.317
Aq-TRIO(XP_019853833.1)	0.28	0.226	0.273	0.253	0.216	0.26	ID	0.234	0.236	0.171	0.212	0.253	0.184	0.205	0.26	0.246	0.197	0.239	0.231	0.191	0.265	0.217	0.19	0.243	0.198	0.176	0.271	0.224	0.183	0.232	0.236	0.229	0.222	0.234	0.253	0.321	0.239	0.191	0.224	0.197	0.219	0.244	0.28	0.267	0.232	0.221	0.191	0.239	0.198
Aq-TRIO-like(XP_019859647.1)	0.326	0.267	0.315	0.358	0.217	0.331	0.234	ID	0.306	0.21	0.268	0.335	0.197	0.234	0.255	0.241	0.287	0.351	0.287	0.31	0.328	0.26	0.232	0.306	0.303	0.287	0.364	0.294	0.163	0.344	0.299	0.285	0.326	0.361	0.358	0.303	0.462	0.206	0.219	0.203	0.303	0.287	0.321	0.206	0.4	0.297	0.282	0.331	0.303
Bf-DBS(XP_035693615.1)	0.256	0.31	0.277	0.27	0.355	0.299	0.236	0.306	ID	0.201	0.231	0.304	0.201	0.306	0.216	0.442	0.283	0.306	0.5	0.244	0.25	0.229	0.216	0.261	0.517	0.216	0.261	0.236	0.148	0.299	0.476	0.605	0.571	0.251	0.306	0.292	0.306	0.285	0.229	0.194	0.272	0.317	0.27	0.229	0.244	0.5	0.231	0.319	0.455
Bfo-DBS(GHXY01284231.1)	0.173	0.197	0.171	0.217	0.21	0.197	0.171	0.21	0.201	ID	0.138	0.25	0.611	0.157	0.202	0.184	0.197	0.236	0.21	0.203	0.196	0.222	0.163	0.201	0.223	0.189	0.191	0.235	0.457	0.217	0.136	0.162	0.181	0.25	0.23	0.19	0.203	0.151	0.183	0.572	0.164	0.222	0.19	0.163	0.203	0.219	0.171	0.217	0.217
Bf-SESTD1(XP_035660906.1)	0.34	0.205	0.275	0.342	0.265	0.354	0.212	0.268	0.231	0.138	ID	0.379	0.125	0.248	0.296	0.241	0.351	0.388	0.294	0.347	0.4	0.337	0.186	0.349	0.317	0.268	0.366	0.344	0.143	0.409	0.285	0.299	0.319	0.388	0.381	0.351	0.365	0.227	0.241	0.131	0.358	0.294	0.358	0.28	0.31	0.27	0.361	0.388	0.241
Bf-TRIO(XP_035662010.1)	0.346	0.275	0.404	0.394	0.317	0.524	0.253	0.335	0.304	0.25	0.379	ID	0.243	0.294	0.352	0.232	0.294	0.617	0.34	0.375	0.535	0.464	0.253	0.468	0.335	0.302	0.616	0.429	0.143	0.652	0.337	0.331	0.391	0.386	0.666	0.356	0.445	0.226	0.314	0.23	0.366	0.308	0.482	0.287	0.328	0.302	0.323	0.638	0.321
Bm-DBS(GKLW01034562.1)	0.166	0.19	0.177	0.177	0.243	0.203	0.184	0.197	0.201	0.611	0.125	0.243	ID	0.164	0.176	0.21	0.184	0.223	0.197	0.184	0.209	0.202	0.163	0.181	0.177	0.176	0.222	0.189	0.607	0.217	0.175	0.194	0.175	0.203	0.203	0.21	0.203	0.177	0.176	0.868	0.217	0.235	0.203	0.169	0.203	0.225	0.184	0.223	0.223
Ce-DBS(NP_741736.2)	0.24	0.198	0.246	0.246	0.346	0.248	0.205	0.234	0.306	0.157	0.248	0.294	0.164	ID	0.246	0.372	0.239	0.303	0.431	0.227	0.294	0.226	0.178	0.251	0.365	0.226	0.284	0.28	0.117	0.31	0.312	0.353	0.333	0.262	0.296	0.241	0.262	0.255	0.219	0.171	0.241	0.294	0.308	0.212	0.206	0.371	0.255	0.324	0.434
Ce-TRIO(NP_001021496.1)	0.238	0.212	0.246	0.275	0.222	0.319	0.26	0.255	0.216	0.202	0.296	0.352	0.176	0.246	ID	0.219	0.212	0.418	0.265	0.284	0.401	0.382	0.218	0.366	0.26	0.225	0.36	0.347	0.142	0.333	0.202	0.25	0.256	0.265	0.312	0.255	0.328	0.205	0.26	0.202	0.309	0.184	0.295	0.243	0.267	0.275	0.225	0.397	0.239
Cg-DBS(XP_034327840.1)	0.273	0.301	0.246	0.178	0.346	0.268	0.246	0.241	0.442	0.184	0.241	0.232	0.21	0.372	0.219	ID	0.205	0.255	0.41	0.206	0.28	0.226	0.157	0.258	0.427	0.178	0.251	0.246	0.143	0.275	0.326	0.34	0.346	0.248	0.296	0.275	0.282	0.248	0.205	0.197	0.213	0.308	0.28	0.232	0.275	0.581	0.227	0.303	0.448
Cg-SESTD1(XP_034304301.1)	0.264	0.231	0.246	0.265	0.224	0.275	0.197	0.287	0.283	0.197	0.351	0.294	0.184	0.239	0.212	0.205	ID	0.303	0.251	0.351	0.26	0.267	0.184	0.326	0.246	0.294	0.264	0.267	0.137	0.296	0.27	0.29	0.263	0.351	0.344	0.273	0.267	0.212	0.219	0.157	0.294	0.292	0.267	0.224	0.267	0.248	0.393	0.282	0.26
Cg-TRIO(XP_034303731.1)	0.32	0.234	0.382	0.424	0.299	0.514	0.239	0.351	0.306	0.236	0.388	0.617	0.223	0.303	0.418	0.255	0.303	ID	0.356	0.37	0.638	0.453	0.262	0.492	0.331	0.312	0.609	0.432	0.163	0.592	0.285	0.299	0.346	0.381	0.592	0.365	0.441	0.2	0.352	0.21	0.382	0.337	0.475	0.317	0.351	0.297	0.312	0.785	0.317
Ct-DBS(ELU03899.1)	0.258	0.272	0.292	0.321	0.331	0.328	0.231	0.287	0.5	0.21	0.294	0.34	0.197	0.431	0.265	0.41	0.251	0.356	ID	0.267	0.319	0.312	0.197	0.31	0.582	0.265	0.302	0.306	0.124	0.335	0.378	0.493	0.445	0.315	0.335	0.315	0.301	0.28	0.224	0.19	0.246	0.353	0.292	0.231	0.26	0.456	0.273	0.335	0.5
Ct-SESTD1(ELT90999.1)	0.273	0.2	0.277	0.328	0.244	0.314	0.191	0.31	0.244	0.203	0.347	0.375	0.184	0.227	0.284	0.206	0.351	0.37	0.267	ID	0.354	0.354	0.243	0.344	0.289	0.368	0.382	0.333	0.163	0.398	0.224	0.251	0.278	0.354	0.363	0.31	0.282	0.213	0.291	0.19	0.27	0.268	0.333	0.227	0.275	0.256	0.342	0.335	0.262
Ct-TRIO(ELU10048.1)	0.317	0.246	0.345	0.387	0.331	0.468	0.265	0.328	0.25	0.196	0.4	0.535	0.209	0.294	0.401	0.28	0.26	0.638	0.319	0.354	ID	0.485	0.274	0.517	0.308	0.281	0.68	0.443	0.149	0.595	0.27	0.29	0.31	0.344	0.546	0.328	0.431	0.226	0.356	0.209	0.401	0.335	0.5	0.273	0.315	0.288	0.316	0.652	0.328
Dj-TRIO(IAAB01074650.1)	0.278	0.232	0.316	0.346	0.283	0.425	0.217	0.26	0.229	0.222	0.337	0.464	0.202	0.226	0.382	0.226	0.267	0.453	0.312	0.354	0.485	ID	0.197	0.436	0.321	0.267	0.51	0.666	0.149	0.496	0.263	0.283	0.29	0.317	0.482	0.328	0.342	0.212	0.295	0.189	0.309	0.28	0.401	0.267	0.308	0.248	0.295	0.446	0.294
Dm-SESTD1(NP_001137872.2)	0.211	0.184	0.211	0.272	0.189	0.269	0.19	0.232	0.216	0.163	0.186	0.253	0.163	0.178	0.218	0.157	0.184	0.262	0.197	0.243	0.274	0.197	ID	0.209	0.191	0.19	0.265	0.19	0.162	0.226	0.182	0.229	0.189	0.262	0.241	0.212	0.26	0.178	0.237	0.183	0.239	0.178	0.267	0.184	0.212	0.154	0.14	0.255	0.191
Dm-TRIO(NP_651960.2)	0.296	0.258	0.349	0.351	0.275	0.464	0.243	0.306	0.261	0.201	0.349	0.468	0.181	0.251	0.366	0.258	0.326	0.492	0.31	0.344	0.517	0.436	0.209	ID	0.326	0.321	0.513	0.436	0.18	0.528	0.234	0.275	0.275	0.356	0.535	0.333	0.367	0.251	0.314	0.194	0.342	0.326	0.37	0.312	0.319	0.293	0.314	0.514	0.299
Ef-DBS(GIUK01066985.1)	0.266	0.315	0.26	0.328	0.374	0.337	0.198	0.303	0.517	0.223	0.317	0.335	0.177	0.365	0.26	0.427	0.246	0.331	0.582	0.289	0.308	0.321	0.191	0.326	ID	0.246	0.324	0.363	0.137	0.386	0.455	0.482	0.476	0.337	0.358	0.289	0.365	0.303	0.239	0.171	0.255	0.363	0.28	0.246	0.296	0.5	0.255	0.317	0.475
Ef-SESTD1(GIUK01007937.1)	0.258	0.191	0.232	0.258	0.189	0.297	0.176	0.287	0.216	0.189	0.268	0.302	0.176	0.226	0.225	0.178	0.294	0.312	0.265	0.368	0.281	0.267	0.19	0.321	0.246	ID	0.278	0.302	0.143	0.312	0.202	0.216	0.243	0.303	0.304	0.267	0.253	0.184	0.223	0.183	0.281	0.26	0.239	0.171	0.205	0.214	0.355	0.276	0.246
Ef-TRIO(GIUK01052821.1)	0.341	0.233	0.369	0.414	0.326	0.472	0.271	0.364	0.261	0.191	0.366	0.616	0.222	0.284	0.36	0.251	0.264	0.609	0.302	0.382	0.68	0.51	0.265	0.513	0.324	0.278	ID	0.476	0.151	0.636	0.3	0.294	0.313	0.406	0.595	0.377	0.45	0.225	0.358	0.203	0.36	0.35	0.52	0.304	0.331	0.279	0.333	0.636	0.317
Eg-TRIO(XP_024355080.1)	0.291	0.239	0.33	0.36	0.283	0.375	0.224	0.294	0.236	0.235	0.344	0.429	0.189	0.28	0.347	0.246	0.267	0.432	0.306	0.333	0.443	0.666	0.19	0.436	0.363	0.302	0.476	ID	0.142	0.468	0.283	0.283	0.324	0.303	0.453	0.321	0.363	0.198	0.295	0.189	0.316	0.28	0.394	0.239	0.294	0.268	0.288	0.453	0.349
Hc-DBS(GHXS01017625.1)	0.133	0.169	0.176	0.137	0.156	0.156	0.183	0.163	0.148	0.457	0.143	0.143	0.607	0.117	0.142	0.143	0.137	0.163	0.124	0.163	0.149	0.149	0.162	0.18	0.137	0.143	0.151	0.142	ID	0.163	0.141	0.135	0.103	0.143	0.176	0.189	0.189	0.196	0.136	0.588	0.137	0.168	0.137	0.175	0.176	0.141	0.137	0.163	0.169
Hs-KALRN(NP_001375348.1)	0.34	0.275	0.375	0.397	0.319	0.485	0.232	0.344	0.299	0.217	0.409	0.652	0.217	0.31	0.333	0.275	0.296	0.592	0.335	0.398	0.595	0.496	0.226	0.528	0.386	0.312	0.636	0.468	0.163	ID	0.333	0.326	0.367	0.43	0.842	0.406	0.448	0.255	0.302	0.197	0.397	0.344	0.468	0.262	0.317	0.324	0.347	0.614	0.358
Hs-MCF2(NP_001165347.1)	0.269	0.263	0.263	0.297	0.342	0.285	0.236	0.299	0.476	0.136	0.285	0.337	0.175	0.312	0.202	0.326	0.27	0.285	0.378	0.224	0.27	0.263	0.182	0.234	0.455	0.202	0.3	0.283	0.141	0.333	ID	0.53	0.53	0.278	0.333	0.306	0.312	0.251	0.182	0.201	0.278	0.317	0.317	0.209	0.244	0.36	0.265	0.34	0.346
Hs-MCF2L(NP_001106203.2)	0.263	0.31	0.263	0.263	0.389	0.278	0.229	0.285	0.605	0.162	0.299	0.331	0.194	0.353	0.25	0.34	0.29	0.299	0.493	0.251	0.29	0.283	0.229	0.275	0.482	0.216	0.294	0.283	0.135	0.326	0.53	ID	0.666	0.326	0.312	0.285	0.272	0.251	0.216	0.207	0.265	0.297	0.256	0.243	0.272	0.393	0.272	0.333	0.482
Hs-MCF2L2(NP_055893.4)	0.243	0.27	0.256	0.277	0.355	0.265	0.222	0.326	0.571	0.181	0.319	0.391	0.175	0.333	0.256	0.346	0.263	0.346	0.445	0.278	0.31	0.29	0.189	0.275	0.476	0.243	0.313	0.324	0.103	0.367	0.53	0.666	ID	0.272	0.367	0.312	0.306	0.224	0.202	0.188	0.292	0.29	0.283	0.216	0.265	0.386	0.285	0.374	0.448
Hs-SESTD1(NP_835224.3)	0.386	0.232	0.331	0.402	0.312	0.368	0.234	0.361	0.251	0.25	0.388	0.386	0.203	0.262	0.265	0.248	0.351	0.381	0.315	0.354	0.344	0.317	0.262	0.356	0.337	0.303	0.406	0.303	0.143	0.43	0.278	0.326	0.272	ID	0.409	0.326	0.365	0.206	0.282	0.184	0.344	0.315	0.351	0.277	0.358	0.29	0.291	0.333	0.296
Hs-TRIO(NP_009049.2)	0.38	0.289	0.382	0.397	0.299	0.485	0.253	0.358	0.306	0.23	0.381	0.666	0.203	0.296	0.312	0.296	0.344	0.592	0.335	0.363	0.546	0.482	0.241	0.535	0.358	0.304	0.595	0.453	0.176	0.842	0.333	0.312	0.367	0.409	ID	0.406	0.462	0.255	0.309	0.184	0.397	0.331	0.453	0.275	0.344	0.331	0.368	0.607	0.337
Hst-TRIO(GKDX01093008.1)	0.313	0.253	0.26	0.372	0.299	0.344	0.321	0.303	0.292	0.19	0.351	0.356	0.21	0.241	0.255	0.275	0.273	0.365	0.315	0.31	0.328	0.328	0.212	0.333	0.289	0.267	0.377	0.321	0.189	0.406	0.306	0.285	0.312	0.326	0.406	ID	0.331	0.234	0.219	0.217	0.282	0.328	0.383	0.331	0.289	0.29	0.262	0.386	0.275
Hst-TRIO-like(GKDX01095742.1)	0.346	0.28	0.273	0.383	0.306	0.42	0.239	0.462	0.306	0.203	0.365	0.445	0.203	0.262	0.328	0.282	0.267	0.441	0.301	0.282	0.431	0.342	0.26	0.367	0.365	0.253	0.45	0.363	0.189	0.448	0.312	0.272	0.306	0.365	0.462	0.331	ID	0.268	0.28	0.197	0.344	0.301	0.404	0.253	0.427	0.337	0.289	0.455	0.317
Hv-DBS(XP_002170266.3)	0.246	0.335	0.253	0.226	0.292	0.227	0.191	0.206	0.285	0.151	0.227	0.226	0.177	0.255	0.205	0.248	0.212	0.2	0.28	0.213	0.226	0.212	0.178	0.251	0.303	0.184	0.225	0.198	0.196	0.255	0.251	0.251	0.224	0.206	0.255	0.234	0.268	ID	0.226	0.19	0.262	0.26	0.253	0.219	0.213	0.31	0.179	0.206	0.262
Hv-TRIO(XP_047137671.1)	0.258	0.198	0.363	0.278	0.216	0.316	0.224	0.219	0.229	0.183	0.241	0.314	0.176	0.219	0.26	0.205	0.219	0.352	0.224	0.291	0.356	0.295	0.237	0.314	0.239	0.223	0.358	0.295	0.136	0.302	0.182	0.216	0.202	0.282	0.309	0.219	0.28	0.226	ID	0.176	0.293	0.26	0.349	0.253	0.28	0.281	0.218	0.352	0.253
Ml-DBS(GFAT01108065.1)	0.173	0.184	0.184	0.19	0.23	0.21	0.197	0.203	0.194	0.572	0.131	0.23	0.868	0.171	0.202	0.197	0.157	0.21	0.19	0.19	0.209	0.189	0.183	0.194	0.171	0.183	0.203	0.189	0.588	0.197	0.201	0.207	0.188	0.184	0.184	0.217	0.197	0.19	0.176	ID	0.23	0.254	0.223	0.196	0.19	0.206	0.177	0.217	0.217
Nv-CON(XP_048579266.1)	0.36	0.241	0.302	0.486	0.299	0.397	0.219	0.303	0.272	0.164	0.358	0.366	0.217	0.241	0.309	0.213	0.294	0.382	0.246	0.27	0.401	0.309	0.239	0.342	0.255	0.281	0.36	0.316	0.137	0.397	0.278	0.265	0.292	0.344	0.397	0.282	0.344	0.262	0.293	0.23	ID	0.255	0.38	0.255	0.282	0.243	0.253	0.375	0.241
Nv-DBS(XP_032227566.2)	0.251	0.267	0.321	0.367	0.398	0.324	0.244	0.287	0.317	0.222	0.294	0.308	0.235	0.294	0.184	0.308	0.292	0.337	0.353	0.268	0.335	0.28	0.178	0.326	0.363	0.26	0.35	0.28	0.168	0.344	0.317	0.297	0.29	0.315	0.331	0.328	0.301	0.26	0.26	0.254	0.255	ID	0.301	0.226	0.26	0.322	0.303	0.324	0.369
Nv-TRIO(XP_032241348.2)	0.3	0.22	0.368	0.414	0.344	0.539	0.28	0.321	0.27	0.19	0.358	0.482	0.203	0.308	0.295	0.28	0.267	0.475	0.292	0.333	0.5	0.401	0.267	0.37	0.28	0.239	0.52	0.394	0.137	0.468	0.317	0.256	0.283	0.351	0.453	0.383	0.404	0.253	0.349	0.223	0.38	0.301	ID	0.308	0.301	0.322	0.338	0.489	0.28
Om-TRIO(KAI6661633.1)	0.251	0.164	0.26	0.275	0.216	0.331	0.267	0.206	0.229	0.163	0.28	0.287	0.169	0.212	0.243	0.232	0.224	0.317	0.231	0.227	0.273	0.267	0.184	0.312	0.246	0.171	0.304	0.239	0.175	0.262	0.209	0.243	0.216	0.277	0.275	0.331	0.253	0.219	0.253	0.196	0.255	0.226	0.308	ID	0.246	0.208	0.213	0.303	0.205
Om-TRIO-like(KAI6652169.1)	0.3	0.253	0.301	0.369	0.244	0.331	0.232	0.4	0.244	0.203	0.31	0.328	0.203	0.206	0.267	0.275	0.267	0.351	0.26	0.275	0.315	0.308	0.212	0.319	0.296	0.205	0.331	0.294	0.176	0.317	0.244	0.272	0.265	0.358	0.344	0.289	0.427	0.213	0.28	0.19	0.282	0.26	0.301	0.246	ID	0.243	0.262	0.317	0.255
Os-DBS(XP_036365545.1)	0.235	0.328	0.268	0.248	0.353	0.331	0.221	0.297	0.5	0.219	0.27	0.302	0.225	0.371	0.275	0.581	0.248	0.297	0.456	0.256	0.288	0.248	0.154	0.293	0.5	0.214	0.279	0.268	0.141	0.324	0.36	0.393	0.386	0.29	0.331	0.29	0.337	0.31	0.281	0.206	0.243	0.322	0.322	0.208	0.243	ID	0.229	0.331	0.466
Os-SESTD1(XP_036356634.1)	0.253	0.248	0.232	0.301	0.224	0.304	0.191	0.282	0.231	0.171	0.361	0.323	0.184	0.255	0.225	0.227	0.393	0.312	0.273	0.342	0.316	0.295	0.14	0.314	0.255	0.355	0.333	0.288	0.137	0.347	0.265	0.272	0.285	0.291	0.368	0.262	0.289	0.179	0.218	0.177	0.253	0.303	0.338	0.213	0.262	0.229	ID	0.304	0.255
Os-TRIO(XP_029657616.1)	0.34	0.227	0.347	0.404	0.346	0.485	0.239	0.331	0.319	0.217	0.388	0.638	0.223	0.324	0.397	0.303	0.282	0.785	0.335	0.335	0.652	0.446	0.255	0.514	0.317	0.276	0.636	0.453	0.163	0.614	0.34	0.333	0.374	0.333	0.607	0.386	0.455	0.206	0.352	0.217	0.375	0.324	0.489	0.303	0.317	0.331	0.304	ID	0.324
Pc-DBS(XP_045623387.1)	0.233	0.328	0.287	0.273	0.346	0.317	0.198	0.303	0.455	0.217	0.241	0.321	0.223	0.434	0.239	0.448	0.26	0.317	0.5	0.262	0.328	0.294	0.191	0.299	0.475	0.246	0.317	0.349	0.169	0.358	0.346	0.482	0.448	0.296	0.337	0.275	0.317	0.262	0.253	0.217	0.241	0.369	0.28	0.205	0.255	0.466	0.255	0.324	ID
Pc-SESTD1(XP_045612878.1)	0.253	0.262	0.234	0.308	0.244	0.278	0.226	0.317	0.285	0.23	0.326	0.304	0.203	0.227	0.255	0.2	0.248	0.307	0.246	0.293	0.29	0.276	0.326	0.267	0.227	0.262	0.301	0.283	0.176	0.314	0.224	0.285	0.306	0.333	0.307	0.262	0.303	0.186	0.197	0.203	0.262	0.213	0.283	0.213	0.268	0.25	0.226	0.328	0.241
Pc-TRIO(XP_045604343.1)	0.34	0.234	0.375	0.397	0.299	0.485	0.253	0.337	0.285	0.197	0.381	0.539	0.177	0.31	0.34	0.268	0.31	0.571	0.349	0.356	0.595	0.453	0.234	0.577	0.331	0.304	0.568	0.432	0.156	0.585	0.306	0.312	0.353	0.409	0.607	0.351	0.406	0.22	0.302	0.171	0.354	0.324	0.411	0.282	0.337	0.337	0.347	0.607	0.331
Sk-DBS(XP_006811250.1)	0.24	0.267	0.253	0.287	0.36	0.289	0.267	0.31	0.557	0.203	0.255	0.335	0.184	0.4	0.226	0.379	0.267	0.31	0.479	0.227	0.267	0.246	0.171	0.258	0.558	0.198	0.304	0.28	0.13	0.303	0.428	0.517	0.523	0.262	0.324	0.31	0.31	0.296	0.198	0.184	0.213	0.335	0.315	0.232	0.234	0.445	0.275	0.337	0.489
Sk-SESTD1(XP_006823022.1)	0.353	0.219	0.328	0.417	0.292	0.379	0.26	0.324	0.312	0.184	0.393	0.438	0.164	0.289	0.315	0.289	0.308	0.448	0.356	0.379	0.397	0.349	0.246	0.367	0.337	0.308	0.423	0.335	0.124	0.413	0.272	0.319	0.353	0.42	0.462	0.337	0.379	0.234	0.301	0.171	0.351	0.328	0.383	0.335	0.337	0.304	0.317	0.455	0.31
Sk-TRIO(XP_006819273.1)	0.366	0.255	0.354	0.424	0.306	0.507	0.267	0.365	0.265	0.243	0.402	0.687	0.23	0.268	0.375	0.289	0.262	0.621	0.342	0.398	0.574	0.489	0.234	0.5	0.365	0.297	0.623	0.453	0.169	0.657	0.319	0.319	0.346	0.43	0.65	0.372	0.475	0.227	0.309	0.197	0.347	0.331	0.468	0.296	0.372	0.324	0.312	0.607	0.324
Sp-DBS(XP_030837678.1)	0.266	0.246	0.3	0.266	0.377	0.295	0.206	0.295	0.456	0.23	0.275	0.333	0.205	0.355	0.213	0.355	0.253	0.328	0.4	0.241	0.315	0.286	0.2	0.324	0.469	0.213	0.322	0.3	0.14	0.342	0.337	0.403	0.41	0.315	0.335	0.255	0.295	0.288	0.266	0.205	0.261	0.28	0.313	0.246	0.241	0.394	0.234	0.348	0.409
Sp-SESTD1(XP_030830043.1)	0.32	0.262	0.358	0.354	0.272	0.416	0.241	0.312	0.319	0.171	0.358	0.4	0.223	0.234	0.265	0.22	0.321	0.423	0.28	0.361	0.358	0.365	0.22	0.349	0.275	0.262	0.406	0.317	0.176	0.423	0.258	0.326	0.312	0.37	0.423	0.263	0.337	0.275	0.296	0.217	0.326	0.317	0.358	0.307	0.344	0.236	0.319	0.423	0.275
Sp-TRIO(XP_030830126.1)	0.32	0.268	0.333	0.424	0.299	0.514	0.267	0.365	0.251	0.197	0.402	0.546	0.184	0.282	0.404	0.248	0.289	0.571	0.342	0.349	0.609	0.446	0.219	0.556	0.358	0.297	0.582	0.482	0.163	0.585	0.299	0.285	0.319	0.375	0.585	0.379	0.455	0.262	0.33	0.19	0.375	0.365	0.453	0.275	0.337	0.304	0.333	0.578	0.303
Ta-CON(GHJI01001904.1)	0.34	0.22	0.263	0.374	0.263	0.375	0.246	0.328	0.297	0.236	0.404	0.395	0.243	0.253	0.275	0.253	0.326	0.347	0.333	0.351	0.413	0.344	0.213	0.363	0.308	0.296	0.382	0.351	0.222	0.381	0.297	0.331	0.304	0.363	0.368	0.315	0.356	0.226	0.241	0.23	0.312	0.301	0.388	0.239	0.287	0.295	0.312	0.375	0.287
Ta-DBS(XP_002107613.1)	0.226	0.234	0.218	0.285	0.297	0.281	0.178	0.239	0.256	0.177	0.212	0.323	0.184	0.267	0.23	0.294	0.217	0.281	0.278	0.241	0.293	0.286	0.223	0.222	0.273	0.209	0.326	0.293	0.13	0.267	0.236	0.243	0.283	0.232	0.295	0.267	0.246	0.212	0.208	0.164	0.239	0.273	0.267	0.253	0.239	0.288	0.223	0.302	0.287
Ta-DBS(XP_002108429.1)	0.24	0.201	0.227	0.264	0.275	0.272	0.162	0.298	0.301	0.218	0.227	0.292	0.206	0.292	0.225	0.279	0.232	0.279	0.335	0.259	0.283	0.258	0.251	0.23	0.311	0.251	0.266	0.296	0.161	0.298	0.275	0.314	0.32	0.233	0.311	0.253	0.266	0.188	0.187	0.206	0.233	0.219	0.266	0.187	0.266	0.273	0.214	0.305	0.318
Ta-TRIO(GHJI01000868.1)	0.28	0.241	0.297	0.328	0.231	0.378	0.212	0.331	0.285	0.177	0.326	0.39	0.21	0.268	0.276	0.227	0.317	0.378	0.273	0.3	0.354	0.347	0.241	0.352	0.282	0.241	0.397	0.347	0.137	0.45	0.333	0.272	0.306	0.326	0.457	0.296	0.337	0.213	0.281	0.223	0.382	0.296	0.347	0.262	0.289	0.283	0.297	0.371	0.268
[truncated: 12 more columns]
