# Supplementary material for: The Ancestor and Evolution of the Giant Muscle Protein Connectin/Titin
Source: J Mol Evol. 2025 Apr 27;93(3):306–21. doi: 10.1007/s00239-025-10247-7 (PMC12198301; doi:10.1007/s00239-025-10247-7)
Supplement: Supplementary file 5 — Supplementary file5 (XLSX 123 KB) [file 239_2025_10247_MOESM5_ESM.xlsx]

## Sheet: Sheet1
Supplementary file 4. Sequence identity matrix of kinase domains used for molecular phylogenetic analysis
Seq->	Aa_CON_A(GHAI01170451.1)	Aa_CON_B(GHAI01170451.1)	Aa_TRIO(GHAI01159172.1)	Am_CON_A1(XP_044172413.1)	Am_CON_A2(XP_044172413.1)	Am_CON_B(XP_029213098.1)	Am_DAPK(XP_029207283.2)	Am_TRIO(XP_029203193.2)	Aq_TRIO(XP_019864448.1)	Aq_TRIO_like_A(XP_019854769.1)	Aq_TRIO_like_B(XP_019854769.1)	Aq_STK17(XP_003383221.1)	Bf_CON(XP_035661587.1)	Bf_DAPK(XP_035665897.1)	Bf_TRIO(XP_035662010.1)	Bf_MYLK(XP_035660911.1)	Bf_MYLK2(XP_035661607.1)	Bf_OBSCN_A(XP_035660917.1)	Bf_OBSCN_B(GESZ01107032.1+XP_035660918.1)	Bfo_TRIO_like(GHXY01112106.1)	Bf_STK17(XM_035832943.1)	Bm_TRIO_like(GKLW01050522.1)	Ce_DAPK(NP_490840.2)	Ce_MYLK(NP_509689.1)	Ce_OBSCN_A(NP_001343714.1)	Ce_OBSCN_B(NP_001343714.1)	Ce_titin(G4SLH0.2)	Ce_twitchin(NP_502274.2)	Cg_CON_A1(XP_034304307.1)	Cg_CON_A2(XP_034304307.1)	Cg_TRIO(XP_034303731.1)	Cg_MYLK(XP_011441364.2)	Cg_OBSCN_A(XP_034299497.1)	Cg_OBSCN_B(XP_034299497.1)	Cg_STK17(XP_011422577.1)	Cg_twitchin(XP_034332726.1)	Ct_CON(ELT96026.1+AMQN01011565.1)	Ct_DAPK(ELT88671.1)	Ct_TRIO(ELU10047.1)	Ct_MYLK(AMQN01000602.1+ELU16387.1)	Ct_MYLK2(ELT87547.1)	Ct_OBSCN(ELU05514.1)	Ct_STK17(ELU16209.1)	Ct_twitchin(ELT89874.1)	Dj_DAPK1(IAAB01043597.1)	Dj_DAPK2(IAAB01051648.1)	Dj_MYLK(IAAB01042781.1)	Dj_STK17(IAAB01043480.1)	Dj_twitchin(IAAB01071515.1)
Aa_CON_A(GHAI01170451.1)	ID	0.36	0.443	0.531	0.611	0.296	0.425	0.406	0.292	0.375	0.313	0.405	0.377	0.432	0.364	0.503	0.535	0.433	0.363	0.263	0.442	0.284	0.412	0.474	0.328	0.262	0.49	0.459	0.468	0.523	0.392	0.513	0.324	0.321	0.423	0.47	0.357	0.467	0.376	0.488	0.513	0.435	0.375	0.466	0.393	0.419	0.488	0.348	0.447
Aa_CON_B(GHAI01170451.1)	0.36	ID	0.388	0.365	0.335	0.358	0.366	0.371	0.277	0.316	0.264	0.332	0.319	0.354	0.382	0.354	0.346	0.36	0.339	0.242	0.347	0.254	0.349	0.329	0.281	0.254	0.338	0.354	0.367	0.389	0.371	0.356	0.33	0.305	0.338	0.365	0.28	0.354	0.346	0.322	0.359	0.361	0.318	0.369	0.292	0.338	0.361	0.291	0.354
Aa_TRIO(GHAI01159172.1)	0.443	0.388	ID	0.437	0.39	0.326	0.412	0.537	0.265	0.374	0.299	0.368	0.328	0.404	0.468	0.416	0.381	0.376	0.337	0.263	0.389	0.272	0.399	0.399	0.296	0.251	0.398	0.359	0.4	0.396	0.47	0.395	0.294	0.299	0.357	0.39	0.324	0.381	0.389	0.4	0.382	0.363	0.34	0.378	0.349	0.403	0.404	0.325	0.382
Am_CON_A1(XP_044172413.1)	0.531	0.365	0.437	ID	0.552	0.286	0.444	0.412	0.282	0.342	0.289	0.45	0.368	0.46	0.374	0.527	0.488	0.402	0.357	0.253	0.446	0.258	0.431	0.44	0.327	0.238	0.515	0.457	0.466	0.488	0.367	0.498	0.319	0.281	0.4	0.496	0.356	0.444	0.335	0.472	0.521	0.445	0.38	0.468	0.363	0.428	0.484	0.345	0.445
Am_CON_A2(XP_044172413.1)	0.611	0.335	0.39	0.552	ID	0.3	0.459	0.385	0.276	0.324	0.298	0.42	0.377	0.452	0.355	0.531	0.55	0.431	0.357	0.263	0.435	0.26	0.442	0.49	0.296	0.25	0.501	0.474	0.443	0.542	0.363	0.544	0.335	0.292	0.407	0.478	0.372	0.459	0.378	0.507	0.523	0.431	0.375	0.455	0.385	0.442	0.46	0.34	0.459
Am_CON_B(XP_029213098.1)	0.296	0.358	0.326	0.286	0.3	ID	0.304	0.319	0.28	0.285	0.26	0.27	0.246	0.256	0.285	0.295	0.295	0.342	0.314	0.227	0.282	0.231	0.281	0.286	0.233	0.265	0.287	0.295	0.303	0.284	0.303	0.298	0.266	0.258	0.28	0.303	0.256	0.289	0.269	0.272	0.303	0.299	0.257	0.276	0.263	0.277	0.287	0.25	0.295
Am_DAPK(XP_029207283.2)	0.425	0.366	0.412	0.444	0.459	0.304	ID	0.425	0.281	0.32	0.287	0.433	0.346	0.551	0.418	0.438	0.423	0.394	0.361	0.261	0.443	0.288	0.534	0.414	0.305	0.274	0.418	0.418	0.387	0.442	0.4	0.444	0.309	0.293	0.458	0.441	0.337	0.536	0.362	0.446	0.435	0.376	0.369	0.418	0.423	0.454	0.427	0.365	0.418
Am_TRIO(XP_029203193.2)	0.406	0.371	0.537	0.412	0.385	0.319	0.425	ID	0.26	0.368	0.294	0.386	0.311	0.399	0.406	0.36	0.387	0.375	0.328	0.259	0.399	0.295	0.39	0.339	0.258	0.254	0.408	0.35	0.41	0.41	0.378	0.405	0.289	0.294	0.398	0.377	0.299	0.395	0.349	0.403	0.4	0.369	0.339	0.369	0.38	0.386	0.395	0.298	0.396
Aq_TRIO(XP_019864448.1)	0.292	0.277	0.265	0.282	0.276	0.28	0.281	0.26	ID	0.236	0.274	0.246	0.267	0.254	0.261	0.282	0.286	0.269	0.245	0.219	0.264	0.207	0.261	0.266	0.237	0.204	0.248	0.259	0.26	0.275	0.299	0.281	0.225	0.23	0.277	0.31	0.24	0.277	0.25	0.275	0.272	0.255	0.25	0.275	0.276	0.246	0.263	0.25	0.306
Aq_TRIO_like_A(XP_019854769.1)	0.375	0.316	0.374	0.342	0.324	0.285	0.32	0.368	0.236	ID	0.245	0.328	0.281	0.309	0.325	0.354	0.354	0.356	0.301	0.245	0.295	0.265	0.317	0.346	0.277	0.244	0.319	0.334	0.312	0.354	0.343	0.353	0.311	0.24	0.323	0.334	0.307	0.32	0.316	0.351	0.356	0.357	0.292	0.342	0.304	0.304	0.316	0.288	0.323
Aq_TRIO_like_B(XP_019854769.1)	0.313	0.264	0.299	0.289	0.298	0.26	0.287	0.294	0.274	0.245	ID	0.276	0.279	0.284	0.272	0.285	0.274	0.251	0.259	0.22	0.291	0.22	0.279	0.288	0.204	0.218	0.282	0.282	0.294	0.297	0.248	0.296	0.234	0.233	0.301	0.29	0.231	0.318	0.234	0.305	0.301	0.275	0.273	0.279	0.305	0.26	0.289	0.255	0.306
Aq_STK17(XP_003383221.1)	0.405	0.332	0.368	0.45	0.42	0.27	0.433	0.386	0.246	0.328	0.276	ID	0.359	0.456	0.358	0.423	0.442	0.382	0.297	0.275	0.488	0.261	0.444	0.402	0.322	0.236	0.42	0.393	0.444	0.396	0.308	0.444	0.325	0.29	0.461	0.416	0.365	0.429	0.344	0.438	0.43	0.393	0.44	0.389	0.412	0.405	0.403	0.424	0.389
Bf_CON(XP_035661587.1)	0.377	0.319	0.328	0.368	0.377	0.246	0.346	0.311	0.267	0.281	0.279	0.359	ID	0.368	0.328	0.42	0.443	0.365	0.307	0.262	0.309	0.251	0.34	0.36	0.277	0.253	0.386	0.429	0.417	0.412	0.33	0.41	0.285	0.332	0.325	0.406	0.354	0.33	0.332	0.408	0.389	0.322	0.286	0.402	0.31	0.287	0.4	0.28	0.425
Bf_DAPK(XP_035665897.1)	0.432	0.354	0.404	0.46	0.452	0.256	0.551	0.399	0.254	0.309	0.284	0.456	0.368	ID	0.4	0.454	0.438	0.406	0.33	0.253	0.447	0.285	0.541	0.467	0.341	0.251	0.448	0.429	0.414	0.458	0.404	0.425	0.335	0.267	0.45	0.437	0.352	0.593	0.408	0.438	0.454	0.418	0.377	0.46	0.477	0.496	0.446	0.384	0.441
Bf_TRIO(XP_035662010.1)	0.364	0.382	0.468	0.374	0.355	0.285	0.418	0.406	0.261	0.325	0.272	0.358	0.328	0.4	ID	0.355	0.366	0.352	0.308	0.252	0.375	0.265	0.36	0.365	0.28	0.255	0.355	0.351	0.375	0.362	0.457	0.365	0.277	0.282	0.371	0.382	0.301	0.381	0.41	0.362	0.372	0.338	0.35	0.362	0.373	0.349	0.378	0.31	0.366
Bf_MYLK(XP_035660911.1)	0.503	0.354	0.416	0.527	0.531	0.295	0.438	0.36	0.282	0.354	0.285	0.423	0.42	0.454	0.355	ID	0.566	0.39	0.321	0.227	0.419	0.24	0.384	0.49	0.33	0.245	0.455	0.463	0.451	0.593	0.357	0.571	0.319	0.287	0.394	0.478	0.352	0.416	0.322	0.527	0.566	0.434	0.343	0.447	0.361	0.437	0.515	0.321	0.459
Bf_MYLK2(XP_035661607.1)	0.535	0.346	0.381	0.488	0.55	0.295	0.423	0.387	0.286	0.354	0.274	0.442	0.443	0.438	0.366	0.566	ID	0.406	0.313	0.254	0.419	0.263	0.384	0.529	0.33	0.241	0.478	0.478	0.478	0.535	0.346	0.56	0.291	0.268	0.379	0.455	0.372	0.435	0.326	0.539	0.566	0.406	0.339	0.466	0.384	0.41	0.515	0.359	0.463
Bf_OBSCN_A(XP_035660917.1)	0.433	0.36	0.376	0.402	0.431	0.342	0.394	0.375	0.269	0.356	0.251	0.382	0.365	0.406	0.352	0.39	0.406	ID	0.343	0.279	0.343	0.276	0.4	0.42	0.362	0.231	0.424	0.435	0.425	0.449	0.388	0.396	0.328	0.29	0.384	0.4	0.322	0.386	0.38	0.39	0.415	0.435	0.409	0.392	0.324	0.358	0.406	0.329	0.385
Bf_OBSCN_B(GESZ01107032.1+XP_035660918.1)	0.363	0.339	0.337	0.357	0.357	0.314	0.361	0.328	0.245	0.301	0.259	0.297	0.307	0.33	0.308	0.321	0.313	0.343	ID	0.243	0.33	0.255	0.34	0.333	0.258	0.29	0.33	0.284	0.304	0.337	0.328	0.324	0.258	0.33	0.333	0.334	0.307	0.326	0.309	0.344	0.33	0.315	0.324	0.315	0.329	0.31	0.31	0.286	0.319
Bfo_TRIO_like(GHXY01112106.1)	0.263	0.242	0.263	0.253	0.263	0.227	0.261	0.259	0.219	0.245	0.22	0.275	0.262	0.253	0.252	0.227	0.254	0.279	0.243	ID	0.246	0.748	0.26	0.269	0.234	0.194	0.247	0.231	0.235	0.25	0.25	0.273	0.234	0.263	0.259	0.258	0.212	0.268	0.249	0.262	0.247	0.231	0.231	0.25	0.268	0.256	0.25	0.206	0.262
Bf_STK17(XM_035832943.1)	0.442	0.347	0.389	0.446	0.435	0.282	0.443	0.399	0.264	0.295	0.291	0.488	0.309	0.447	0.375	0.419	0.419	0.343	0.33	0.246	ID	0.258	0.406	0.395	0.306	0.24	0.37	0.351	0.4	0.412	0.353	0.433	0.301	0.29	0.636	0.393	0.361	0.432	0.347	0.442	0.404	0.365	0.503	0.366	0.389	0.423	0.4	0.405	0.389
Bm_TRIO_like(GKLW01050522.1)	0.284	0.254	0.272	0.258	0.26	0.231	0.288	0.295	0.207	0.265	0.22	0.261	0.251	0.285	0.265	0.24	0.263	0.276	0.255	0.748	0.258	ID	0.268	0.277	0.225	0.203	0.263	0.248	0.244	0.251	0.248	0.266	0.235	0.26	0.275	0.259	0.205	0.3	0.253	0.267	0.251	0.236	0.251	0.259	0.269	0.265	0.255	0.222	0.263
Ce_DAPK(NP_490840.2)	0.412	0.349	0.399	0.431	0.442	0.281	0.534	0.39	0.261	0.317	0.279	0.444	0.34	0.541	0.36	0.384	0.384	0.4	0.34	0.26	0.406	0.268	ID	0.42	0.311	0.228	0.409	0.382	0.409	0.403	0.368	0.409	0.338	0.307	0.409	0.39	0.35	0.557	0.372	0.38	0.395	0.386	0.411	0.378	0.437	0.471	0.41	0.35	0.412
Ce_MYLK(NP_509689.1)	0.474	0.329	0.399	0.44	0.49	0.286	0.414	0.339	0.266	0.346	0.288	0.402	0.36	0.467	0.365	0.49	0.529	0.42	0.333	0.269	0.395	0.277	0.42	ID	0.322	0.248	0.414	0.441	0.41	0.474	0.356	0.496	0.35	0.26	0.381	0.441	0.343	0.418	0.341	0.494	0.478	0.382	0.349	0.445	0.371	0.412	0.474	0.358	0.441
Ce_OBSCN_A(NP_001343714.1)	0.328	0.281	0.296	0.327	0.296	0.233	0.305	0.258	0.237	0.277	0.204	0.322	0.277	0.341	0.28	0.33	0.33	0.362	0.258	0.234	0.306	0.225	0.311	0.322	ID	0.209	0.344	0.337	0.327	0.327	0.263	0.323	0.277	0.236	0.28	0.344	0.31	0.338	0.289	0.319	0.316	0.347	0.29	0.337	0.271	0.278	0.3	0.262	0.34
Ce_OBSCN_B(NP_001343714.1)	0.262	0.254	0.251	0.238	0.25	0.265	0.274	0.254	0.204	0.244	0.218	0.236	0.253	0.251	0.255	0.245	0.241	0.231	0.29	0.194	0.24	0.203	0.228	0.248	0.209	ID	0.257	0.269	0.293	0.222	0.243	0.259	0.227	0.298	0.265	0.288	0.273	0.233	0.224	0.245	0.276	0.265	0.249	0.276	0.224	0.213	0.237	0.216	0.28
Ce_titin(G4SLH0.2)	0.49	0.338	0.398	0.515	0.501	0.287	0.418	0.408	0.248	0.319	0.282	0.42	0.386	0.448	0.355	0.455	0.478	0.424	0.33	0.247	0.37	0.263	0.409	0.414	0.344	0.257	ID	0.55	0.55	0.501	0.357	0.472	0.328	0.273	0.363	0.515	0.377	0.441	0.375	0.466	0.517	0.408	0.354	0.542	0.393	0.386	0.431	0.333	0.546
Ce_twitchin(NP_502274.2)	0.459	0.354	0.359	0.457	0.474	0.295	0.418	0.35	0.259	0.334	0.282	0.393	0.429	0.429	0.351	0.463	0.478	0.435	0.284	0.231	0.351	0.248	0.382	0.441	0.337	0.269	0.55	ID	0.527	0.474	0.354	0.445	0.32	0.308	0.375	0.597	0.404	0.422	0.363	0.443	0.486	0.42	0.339	0.613	0.325	0.352	0.439	0.306	0.605
Cg_CON_A1(XP_034304307.1)	0.468	0.367	0.4	0.466	0.443	0.303	0.387	0.41	0.26	0.312	0.294	0.444	0.417	0.414	0.375	0.451	0.478	0.425	0.304	0.235	0.4	0.244	0.409	0.41	0.327	0.293	0.55	0.527	ID	0.501	0.351	0.472	0.324	0.305	0.402	0.55	0.468	0.41	0.356	0.463	0.496	0.408	0.351	0.542	0.378	0.378	0.482	0.333	0.539
Cg_CON_A2(XP_034304307.1)	0.523	0.389	0.396	0.488	0.542	0.284	0.442	0.41	0.275	0.354	0.297	0.396	0.412	0.458	0.362	0.593	0.535	0.449	0.337	0.25	0.412	0.251	0.403	0.474	0.327	0.222	0.501	0.474	0.501	ID	0.385	0.54	0.322	0.303	0.413	0.498	0.375	0.427	0.342	0.539	0.597	0.406	0.37	0.513	0.368	0.387	0.515	0.363	0.474
Cg_TRIO(XP_034303731.1)	0.392	0.371	0.47	0.367	0.363	0.303	0.4	0.378	0.299	0.343	0.248	0.308	0.33	0.404	0.457	0.357	0.346	0.388	0.328	0.25	0.353	0.248	0.368	0.356	0.263	0.243	0.357	0.354	0.351	0.385	ID	0.352	0.265	0.301	0.344	0.389	0.303	0.396	0.423	0.354	0.367	0.354	0.335	0.361	0.323	0.38	0.365	0.301	0.346
Cg_MYLK(XP_011441364.2)	0.513	0.356	0.395	0.498	0.544	0.298	0.444	0.405	0.281	0.353	0.296	0.444	0.41	0.425	0.365	0.571	0.56	0.396	0.324	0.273	0.433	0.266	0.409	0.496	0.323	0.259	0.472	0.445	0.472	0.54	0.352	ID	0.329	0.321	0.416	0.492	0.37	0.425	0.356	0.618	0.568	0.432	0.353	0.472	0.409	0.412	0.552	0.316	0.476
Cg_OBSCN_A(XP_034299497.1)	0.324	0.33	0.294	0.319	0.335	0.266	0.309	0.289	0.225	0.311	0.234	0.325	0.285	0.335	0.277	0.319	0.291	0.328	0.258	0.234	0.301	0.235	0.338	0.35	0.277	0.227	0.328	0.32	0.324	0.322	0.265	0.329	ID	0.267	0.3	0.32	0.322	0.316	0.318	0.315	0.307	0.375	0.283	0.324	0.307	0.296	0.268	0.257	0.343
Cg_OBSCN_B(XP_034299497.1)	0.321	0.305	0.299	0.281	0.292	0.258	0.293	0.294	0.23	0.24	0.233	0.29	0.332	0.267	0.282	0.287	0.268	0.29	0.33	0.263	0.29	0.26	0.307	0.26	0.236	0.298	0.273	0.308	0.305	0.303	0.301	0.321	0.267	ID	0.276	0.304	0.304	0.282	0.295	0.291	0.281	0.261	0.275	0.281	0.25	0.281	0.319	0.234	0.308
Cg_STK17(XP_011422577.1)	0.423	0.338	0.357	0.4	0.407	0.28	0.458	0.398	0.277	0.323	0.301	0.461	0.325	0.45	0.371	0.394	0.379	0.384	0.333	0.259	0.636	0.275	0.409	0.381	0.28	0.265	0.363	0.375	0.402	0.413	0.344	0.416	0.3	0.276	ID	0.402	0.347	0.431	0.323	0.398	0.406	0.337	0.523	0.383	0.392	0.377	0.39	0.384	0.375
Cg_twitchin(XP_034332726.1)	0.47	0.365	0.39	0.496	0.478	0.303	0.441	0.377	0.31	0.334	0.29	0.416	0.406	0.437	0.382	0.478	0.455	0.4	0.334	0.258	0.393	0.259	0.39	0.441	0.344	0.288	0.515	0.597	0.55	0.498	0.389	0.492	0.32	0.304	0.402	ID	0.392	0.456	0.363	0.505	0.501	0.381	0.347	0.742	0.329	0.375	0.463	0.314	0.679
Ct_CON(ELT96026.1+AMQN01011565.1)	0.357	0.28	0.324	0.356	0.372	0.256	0.337	0.299	0.24	0.307	0.231	0.365	0.354	0.352	0.301	0.352	0.372	0.322	0.307	0.212	0.361	0.205	0.35	0.343	0.31	0.273	0.377	0.404	0.468	0.375	0.303	0.37	0.322	0.304	0.347	0.392	ID	0.329	0.339	0.383	0.377	0.344	0.334	0.396	0.309	0.298	0.344	0.283	0.385
Ct_DAPK(ELT88671.1)	0.467	0.354	0.381	0.444	0.459	0.289	0.536	0.395	0.277	0.32	0.318	0.429	0.33	0.593	0.381	0.416	0.435	0.386	0.326	0.268	0.432	0.3	0.557	0.418	0.338	0.233	0.441	0.422	0.41	0.427	0.396	0.425	0.316	0.282	0.431	0.456	0.329	ID	0.351	0.396	0.442	0.41	0.377	0.418	0.461	0.48	0.412	0.335	0.403
Ct_TRIO(ELU10047.1)	0.376	0.346	0.389	0.335	0.378	0.269	0.362	0.349	0.25	0.316	0.234	0.344	0.332	0.408	0.41	0.322	0.326	0.38	0.309	0.249	0.347	0.253	0.372	0.341	0.289	0.224	0.375	0.363	0.356	0.342	0.423	0.356	0.318	0.295	0.323	0.363	0.339	0.351	ID	0.357	0.328	0.355	0.348	0.347	0.334	0.315	0.346	0.295	0.343
Ct_MYLK(AMQN01000602.1+ELU16387.1)	0.488	0.322	0.4	0.472	0.507	0.272	0.446	0.403	0.275	0.351	0.305	0.438	0.408	0.438	0.362	0.527	0.539	0.39	0.344	0.262	0.442	0.267	0.38	0.494	0.319	0.245	0.466	0.443	0.463	0.539	0.354	0.618	0.315	0.291	0.398	0.505	0.383	0.396	0.357	ID	0.519	0.406	0.354	0.49	0.391	0.376	0.558	0.378	0.521
Ct_MYLK2(ELT87547.1)	0.513	0.359	0.382	0.521	0.523	0.303	0.435	0.4	0.272	0.356	0.301	0.43	0.389	0.454	0.372	0.566	0.566	0.415	0.33	0.247	0.404	0.251	0.395	0.478	0.316	0.276	0.517	0.486	0.496	0.597	0.367	0.568	0.307	0.281	0.406	0.501	0.377	0.442	0.328	0.519	ID	0.403	0.347	0.521	0.422	0.414	0.554	0.352	0.49
Ct_OBSCN(ELU05514.1)	0.435	0.361	0.363	0.445	0.431	0.299	0.376	0.369	0.255	0.357	0.275	0.393	0.322	0.418	0.338	0.434	0.406	0.435	0.315	0.231	0.365	0.236	0.386	0.382	0.347	0.265	0.408	0.42	0.408	0.406	0.354	0.432	0.375	0.261	0.337	0.381	0.344	0.41	0.355	0.406	0.403	ID	0.354	0.396	0.359	0.386	0.36	0.31	0.365
Ct_STK17(ELU16209.1)	0.375	0.318	0.34	0.38	0.375	0.257	0.369	0.339	0.25	0.292	0.273	0.44	0.286	0.377	0.35	0.343	0.339	0.409	0.324	0.231	0.503	0.251	0.411	0.349	0.29	0.249	0.354	0.339	0.351	0.37	0.335	0.353	0.283	0.275	0.523	0.347	0.334	0.377	0.348	0.354	0.347	0.354	ID	0.328	0.323	0.338	0.335	0.386	0.339
Ct_twitchin(ELT89874.1)	0.466	0.369	0.378	0.468	0.455	0.276	0.418	0.369	0.275	0.342	0.279	0.389	0.402	0.46	0.362	0.447	0.466	0.392	0.315	0.25	0.366	0.259	0.378	0.445	0.337	0.276	0.542	0.613	0.542	0.513	0.361	0.472	0.324	0.281	0.383	0.742	0.396	0.418	0.347	0.49	0.521	0.396	0.328	ID	0.329	0.363	0.435	0.325	0.66
Dj_DAPK1(IAAB01043597.1)	0.393	0.292	0.349	0.363	0.385	0.263	0.423	0.38	0.276	0.304	0.305	0.412	0.31	0.477	0.373	0.361	0.384	0.324	0.329	0.268	0.389	0.269	0.437	0.371	0.271	0.224	0.393	0.325	0.378	0.368	0.323	0.409	0.307	0.25	0.392	0.329	0.309	0.461	0.334	0.391	0.422	0.359	0.323	0.329	ID	0.509	0.422	0.323	0.352
Dj_DAPK2(IAAB01051648.1)	0.419	0.338	0.403	0.428	0.442	0.277	0.454	0.386	0.246	0.304	0.26	0.405	0.287	0.496	0.349	0.437	0.41	0.358	0.31	0.256	0.423	0.265	0.471	0.412	0.278	0.213	0.386	0.352	0.378	0.387	0.38	0.412	0.296	0.281	0.377	0.375	0.298	0.48	0.315	0.376	0.414	0.386	0.338	0.363	0.509	ID	0.429	0.349	0.378
Dj_MYLK(IAAB01042781.1)	0.488	0.361	0.404	0.484	0.46	0.287	0.427	0.395	0.263	0.316	0.289	0.403	0.4	0.446	0.378	0.515	0.515	0.406	0.31	0.25	0.4	0.255	0.41	0.474	0.3	0.237	0.431	0.439	0.482	0.515	0.365	0.552	0.268	0.319	0.39	0.463	0.344	0.412	0.346	0.558	0.554	0.36	0.335	0.435	0.422	0.429	ID	0.337	0.443
Dj_STK17(IAAB01043480.1)	0.348	0.291	0.325	0.345	0.34	0.25	0.365	0.298	0.25	0.288	0.255	0.424	0.28	0.384	0.31	0.321	0.359	0.329	0.286	0.206	0.405	0.222	0.35	0.358	0.262	0.216	0.333	0.306	0.333	0.363	0.301	0.316	0.257	0.234	0.384	0.314	0.283	0.335	0.295	0.378	0.352	0.31	0.386	0.325	0.323	0.349	0.337	ID	0.321
Dj_twitchin(IAAB01071515.1)	0.447	0.354	0.382	0.445	0.459	0.295	0.418	0.396	0.306	0.323	0.306	0.389	0.425	0.441	0.366	0.459	0.463	0.385	0.319	0.262	0.389	0.263	0.412	0.441	0.34	0.28	0.546	0.605	0.539	0.474	0.346	0.476	0.343	0.308	0.375	0.679	0.385	0.403	0.343	0.521	0.49	0.365	0.339	0.66	0.352	0.378	0.443	0.321	ID
Dm_MYLK(NP_001260832.1)	0.476	0.342	0.408	0.472	0.453	0.284	0.427	0.364	0.306	0.347	0.258	0.426	0.389	0.412	0.374	0.554	0.535	0.39	0.352	0.239	0.389	0.244	0.414	0.47	0.327	0.268	0.435	0.439	0.447	0.515	0.373	0.591	0.291	0.326	0.379	0.463	0.344	0.393	0.342	0.546	0.515	0.41	0.324	0.47	0.361	0.391	0.523	0.34	0.447
Dm_OBSCN_A(XP_034109413.1)	0.367	0.312	0.325	0.373	0.365	0.227	0.338	0.339	0.217	0.296	0.244	0.324	0.361	0.365	0.301	0.383	0.375	0.328	0.273	0.185	0.334	0.201	0.333	0.312	0.254	0.227	0.392	0.342	0.375	0.375	0.285	0.359	0.304	0.286	0.321	0.35	0.303	0.33	0.27	0.337	0.373	0.377	0.29	0.35	0.284	0.314	0.325	0.252	0.377
Dm_OBSCN_B(XP_034109413.1)	0.311	0.361	0.304	0.344	0.306	0.271	0.325	0.272	0.286	0.28	0.266	0.292	0.271	0.276	0.338	0.281	0.293	0.299	0.332	0.223	0.299	0.212	0.283	0.285	0.235	0.28	0.267	0.255	0.287	0.293	0.33	0.3	0.265	0.4	0.312	0.321	0.271	0.291	0.292	0.262	0.263	0.271	0.292	0.294	0.245	0.294	0.293	0.266	0.31
Dm_projectin(NP_995598.1)	0.486	0.361	0.382	0.472	0.494	0.303	0.471	0.412	0.29	0.315	0.321	0.428	0.453	0.46	0.378	0.474	0.482	0.435	0.326	0.254	0.427	0.263	0.42	0.465	0.352	0.276	0.546	0.617	0.582	0.505	0.361	0.511	0.343	0.316	0.409	0.683	0.42	0.444	0.382	0.513	0.525	0.408	0.351	0.679	0.371	0.39	0.47	0.352	0.671
Dm_STK17(NP_001162723.1)	0.367	0.325	0.337	0.376	0.348	0.253	0.418	0.362	0.265	0.307	0.262	0.425	0.29	0.441	0.298	0.351	0.358	0.348	0.297	0.224	0.45	0.255	0.433	0.346	0.313	0.26	0.347	0.354	0.362	0.381	0.347	0.362	0.314	0.291	0.48	0.358	0.323	0.418	0.329	0.366	0.347	0.339	0.452	0.347	0.334	0.353	0.347	0.363	0.381
Dm_stretchinMLCK(NP_725510)	0.463	0.313	0.375	0.478	0.501	0.294	0.418	0.386	0.285	0.319	0.276	0.429	0.391	0.403	0.346	0.525	0.517	0.416	0.297	0.23	0.403	0.247	0.401	0.418	0.28	0.268	0.449	0.449	0.523	0.556	0.348	0.534	0.313	0.279	0.404	0.488	0.389	0.391	0.337	0.521	0.501	0.378	0.357	0.441	0.359	0.348	0.513	0.354	0.457
Ef_CON(GIUK01093179.1)	0.401	0.289	0.344	0.376	0.369	0.269	0.334	0.335	0.228	0.301	0.26	0.366	0.362	0.338	0.325	0.403	0.411	0.355	0.277	0.233	0.387	0.237	0.333	0.367	0.301	0.251	0.451	0.447	0.534	0.423	0.289	0.432	0.312	0.271	0.366	0.451	0.513	0.319	0.333	0.396	0.416	0.376	0.326	0.455	0.314	0.295	0.384	0.294	0.444
Ef_DAPK(GIUK01016195.1)	0.459	0.347	0.412	0.429	0.463	0.252	0.482	0.399	0.258	0.313	0.306	0.441	0.319	0.563	0.358	0.412	0.412	0.417	0.323	0.291	0.451	0.296	0.534	0.429	0.334	0.214	0.418	0.391	0.387	0.423	0.366	0.425	0.335	0.263	0.424	0.406	0.325	0.639	0.32	0.396	0.423	0.399	0.373	0.418	0.454	0.488	0.396	0.343	0.422
Ef_DAPK(GIUK01061946.1)	0.436	0.362	0.408	0.444	0.448	0.267	0.505	0.403	0.277	0.317	0.314	0.479	0.323	0.586	0.373	0.416	0.435	0.39	0.323	0.276	0.466	0.296	0.526	0.433	0.323	0.221	0.444	0.391	0.384	0.435	0.377	0.429	0.335	0.29	0.443	0.406	0.329	0.674	0.335	0.416	0.438	0.406	0.396	0.403	0.484	0.496	0.416	0.361	0.418
Ef_MYLK2(GIUK01050934.1)	0.513	0.355	0.402	0.521	0.535	0.287	0.427	0.381	0.291	0.321	0.308	0.43	0.404	0.48	0.36	0.582	0.554	0.423	0.334	0.243	0.4	0.251	0.414	0.478	0.324	0.246	0.54	0.466	0.496	0.597	0.39	0.599	0.322	0.277	0.386	0.501	0.389	0.45	0.343	0.503	0.709	0.41	0.354	0.509	0.418	0.429	0.523	0.359	0.501
Ef_MYLK(GIUK01094627.1)	0.492	0.326	0.381	0.519	0.527	0.299	0.408	0.418	0.255	0.343	0.301	0.438	0.412	0.431	0.366	0.558	0.574	0.433	0.333	0.258	0.458	0.259	0.41	0.501	0.315	0.245	0.478	0.451	0.47	0.558	0.334	0.657	0.315	0.287	0.421	0.505	0.372	0.427	0.354	0.734	0.523	0.434	0.4	0.466	0.395	0.41	0.566	0.344	0.509
Ef_MYLK(GIUK01083042.1)	0.492	0.322	0.369	0.461	0.472	0.284	0.381	0.372	0.259	0.316	0.293	0.415	0.381	0.4	0.347	0.535	0.535	0.41	0.31	0.25	0.408	0.24	0.391	0.501	0.304	0.241	0.443	0.463	0.463	0.507	0.346	0.618	0.307	0.299	0.383	0.482	0.333	0.404	0.354	0.652	0.5	0.414	0.385	0.447	0.346	0.387	0.542	0.329	0.482
Ef_OBSCN_A(GIUK01083331.1)	0.431	0.346	0.351	0.399	0.424	0.303	0.357	0.35	0.275	0.319	0.263	0.386	0.354	0.391	0.334	0.406	0.403	0.424	0.326	0.231	0.342	0.224	0.371	0.374	0.324	0.226	0.392	0.412	0.377	0.41	0.377	0.413	0.359	0.265	0.348	0.377	0.329	0.38	0.351	0.375	0.395	0.695	0.351	0.373	0.318	0.352	0.341	0.299	0.361
Ef_OBSCN_B(GIUK01083331.1)	0.321	0.31	0.311	0.293	0.285	0.271	0.328	0.284	0.258	0.295	0.269	0.291	0.281	0.309	0.319	0.269	0.265	0.294	0.365	0.242	0.271	0.247	0.334	0.276	0.256	0.311	0.289	0.277	0.29	0.303	0.31	0.287	0.268	0.457	0.296	0.32	0.289	0.316	0.299	0.28	0.27	0.267	0.295	0.328	0.252	0.293	0.284	0.281	0.32
Ef_STK17(GIUK01063378.1)	0.415	0.296	0.376	0.404	0.384	0.269	0.435	0.386	0.25	0.323	0.297	0.465	0.31	0.424	0.382	0.409	0.394	0.361	0.321	0.229	0.551	0.241	0.393	0.362	0.324	0.227	0.356	0.344	0.356	0.394	0.363	0.423	0.292	0.292	0.586	0.363	0.324	0.409	0.33	0.394	0.379	0.371	0.553	0.356	0.384	0.381	0.363	0.368	0.348
Ef_twitchin(GIUK01013637.1)	0.435	0.354	0.351	0.457	0.428	0.31	0.418	0.381	0.286	0.315	0.294	0.374	0.402	0.437	0.359	0.431	0.463	0.424	0.299	0.235	0.381	0.244	0.378	0.43	0.344	0.276	0.511	0.64	0.558	0.474	0.35	0.457	0.324	0.3	0.383	0.691	0.396	0.399	0.339	0.447	0.486	0.396	0.362	0.718	0.318	0.34	0.451	0.344	0.613
Ef_twitchin(GIUK01097374.1)	0.439	0.365	0.371	0.457	0.451	0.299	0.414	0.385	0.29	0.319	0.282	0.378	0.449	0.441	0.347	0.463	0.459	0.404	0.311	0.247	0.377	0.248	0.39	0.449	0.348	0.296	0.507	0.66	0.578	0.501	0.357	0.449	0.316	0.289	0.379	0.71	0.42	0.403	0.355	0.466	0.482	0.428	0.339	0.757	0.314	0.352	0.439	0.325	0.632
Eg_DAPK(KAH9282855.1)	0.423	0.317	0.361	0.39	0.426	0.294	0.455	0.371	0.245	0.306	0.266	0.418	0.319	0.462	0.35	0.41	0.406	0.37	0.271	0.266	0.384	0.252	0.501	0.412	0.323	0.216	0.405	0.382	0.412	0.425	0.35	0.438	0.291	0.268	0.387	0.408	0.333	0.5	0.335	0.414	0.414	0.379	0.349	0.382	0.442	0.496	0.432	0.316	0.401
Eg_MYLK(XP_024351289.1)	0.492	0.365	0.412	0.461	0.492	0.303	0.45	0.406	0.267	0.371	0.293	0.419	0.385	0.431	0.355	0.578	0.535	0.425	0.303	0.285	0.45	0.294	0.41	0.466	0.345	0.234	0.459	0.459	0.498	0.531	0.35	0.587	0.311	0.307	0.413	0.428	0.375	0.423	0.35	0.562	0.515	0.418	0.351	0.424	0.414	0.422	0.628	0.321	0.478
Eg_STK17(KAH9283880.1)	0.294	0.219	0.267	0.306	0.294	0.21	0.297	0.279	0.206	0.244	0.224	0.32	0.239	0.3	0.261	0.291	0.277	0.284	0.245	0.19	0.352	0.187	0.292	0.266	0.228	0.209	0.301	0.287	0.287	0.311	0.262	0.31	0.229	0.246	0.335	0.308	0.266	0.29	0.277	0.301	0.301	0.273	0.324	0.28	0.282	0.289	0.27	0.409	0.294
Eg_twitchin(KAH9283145.1)	0.435	0.35	0.386	0.461	0.463	0.284	0.441	0.385	0.279	0.346	0.286	0.413	0.375	0.429	0.374	0.447	0.447	0.373	0.33	0.266	0.4	0.279	0.397	0.418	0.34	0.28	0.527	0.539	0.492	0.463	0.338	0.457	0.335	0.296	0.402	0.628	0.42	0.41	0.367	0.447	0.466	0.392	0.37	0.628	0.352	0.393	0.412	0.371	0.617
Hc_TRIO_like(GHXS01109180.1)	0.245	0.258	0.28	0.239	0.252	0.243	0.281	0.26	0.222	0.25	0.22	0.25	0.259	0.269	0.265	0.236	0.267	0.284	0.255	0.677	0.262	0.772	0.261	0.274	0.225	0.192	0.24	0.251	0.236	0.24	0.263	0.262	0.215	0.256	0.252	0.248	0.205	0.269	0.261	0.267	0.244	0.213	0.255	0.24	0.258	0.276	0.263	0.245	0.263
Hs_CON(NP_003310.4)	0.378	0.292	0.364	0.346	0.369	0.284	0.391	0.324	0.268	0.312	0.271	0.37	0.417	0.357	0.352	0.357	0.424	0.359	0.292	0.227	0.362	0.232	0.34	0.356	0.278	0.254	0.39	0.398	0.415	0.385	0.351	0.403	0.273	0.278	0.352	0.398	0.382	0.349	0.38	0.404	0.382	0.342	0.312	0.402	0.318	0.31	0.396	0.303	0.406
Hs_DAPK1(NP_004929.2)	0.452	0.352	0.401	0.452	0.448	0.291	0.574	0.437	0.254	0.337	0.278	0.49	0.343	0.6	0.415	0.431	0.439	0.391	0.335	0.315	0.462	0.328	0.587	0.467	0.321	0.253	0.475	0.411	0.43	0.462	0.359	0.475	0.321	0.284	0.473	0.433	0.368	0.661	0.363	0.439	0.454	0.415	0.396	0.415	0.488	0.488	0.45	0.347	0.422
Hs_DAPK2(NP_055141.2)	0.46	0.344	0.428	0.452	0.46	0.317	0.585	0.441	0.258	0.348	0.281	0.464	0.339	0.6	0.393	0.443	0.439	0.387	0.343	0.315	0.458	0.328	0.564	0.475	0.332	0.25	0.464	0.407	0.426	0.462	0.375	0.437	0.333	0.284	0.454	0.415	0.364	0.612	0.375	0.435	0.45	0.396	0.366	0.418	0.454	0.511	0.435	0.361	0.418
Hs_DAPK3(NP_001339.1)	0.444	0.348	0.412	0.445	0.463	0.302	0.57	0.426	0.254	0.359	0.274	0.46	0.332	0.615	0.423	0.439	0.443	0.406	0.347	0.293	0.443	0.305	0.556	0.467	0.317	0.268	0.437	0.422	0.422	0.462	0.375	0.445	0.337	0.287	0.477	0.43	0.368	0.627	0.375	0.42	0.454	0.411	0.384	0.43	0.462	0.488	0.431	0.347	0.415
Hs_KALRN(NP_001375348.1)	0.372	0.367	0.462	0.371	0.375	0.265	0.393	0.398	0.272	0.328	0.29	0.351	0.311	0.4	0.538	0.354	0.365	0.368	0.32	0.25	0.368	0.275	0.342	0.36	0.251	0.247	0.35	0.35	0.378	0.373	0.466	0.364	0.292	0.29	0.375	0.357	0.291	0.362	0.443	0.373	0.347	0.334	0.332	0.342	0.346	0.349	0.357	0.309	0.354
Hs_MYLK(NP_444253.3)	0.539	0.319	0.412	0.534	0.527	0.318	0.45	0.383	0.279	0.339	0.285	0.415	0.408	0.465	0.347	0.585	0.562	0.421	0.317	0.227	0.4	0.244	0.422	0.498	0.334	0.241	0.517	0.509	0.509	0.605	0.361	0.56	0.322	0.28	0.379	0.509	0.383	0.45	0.365	0.539	0.57	0.441	0.362	0.49	0.384	0.395	0.542	0.34	0.482
Hs_MYLK2(NP_149109.1)	0.488	0.326	0.392	0.468	0.492	0.287	0.408	0.372	0.267	0.332	0.266	0.38	0.408	0.408	0.347	0.554	0.48	0.382	0.306	0.258	0.408	0.282	0.38	0.482	0.315	0.245	0.474	0.431	0.451	0.546	0.342	0.544	0.326	0.284	0.39	0.486	0.325	0.393	0.326	0.539	0.511	0.414	0.332	0.478	0.361	0.38	0.503	0.337	0.451
Hs_MYLK3(NP_872299.2)	0.476	0.354	0.385	0.453	0.496	0.333	0.458	0.391	0.298	0.358	0.308	0.419	0.428	0.458	0.366	0.542	0.492	0.41	0.344	0.266	0.427	0.275	0.403	0.498	0.296	0.26	0.474	0.443	0.482	0.55	0.373	0.548	0.334	0.295	0.394	0.509	0.352	0.427	0.346	0.562	0.546	0.395	0.332	0.498	0.41	0.406	0.515	0.34	0.47
Hs_MYLK4(NP_001012418.2)	0.503	0.338	0.431	0.472	0.503	0.303	0.45	0.406	0.29	0.354	0.297	0.396	0.389	0.454	0.347	0.546	0.492	0.406	0.329	0.254	0.404	0.279	0.418	0.498	0.3	0.252	0.498	0.47	0.505	0.566	0.357	0.548	0.326	0.284	0.375	0.498	0.352	0.431	0.326	0.535	0.562	0.418	0.305	0.505	0.406	0.422	0.519	0.329	0.482
Hs_OBSCN_A(NP_001373054.1)	0.377	0.364	0.345	0.343	0.388	0.254	0.36	0.32	0.257	0.302	0.271	0.374	0.35	0.386	0.364	0.386	0.343	0.37	0.332	0.251	0.343	0.252	0.351	0.357	0.305	0.25	0.334	0.334	0.332	0.359	0.329	0.377	0.367	0.29	0.365	0.381	0.334	0.344	0.356	0.375	0.38	0.373	0.329	0.35	0.347	0.351	0.371	0.287	0.377
Hs_OBSCN_B(NP_001373054.1)	0.284	0.299	0.296	0.263	0.279	0.266	0.291	0.281	0.213	0.28	0.251	0.242	0.275	0.268	0.324	0.266	0.266	0.28	0.316	0.249	0.261	0.257	0.252	0.289	0.212	0.223	0.271	0.302	0.276	0.293	0.287	0.269	0.236	0.247	0.297	0.298	0.259	0.28	0.274	0.274	0.282	0.275	0.243	0.282	0.276	0.279	0.293	0.191	0.282
Hs_SPEG_A(NP_005867.3)	0.347	0.307	0.328	0.342	0.346	0.264	0.376	0.319	0.22	0.3	0.274	0.353	0.36	0.342	0.359	0.352	0.313	0.41	0.346	0.261	0.333	0.266	0.363	0.324	0.28	0.254	0.352	0.368	0.377	0.36	0.328	0.382	0.322	0.3	0.339	0.383	0.31	0.334	0.343	0.344	0.385	0.364	0.342	0.356	0.34	0.31	0.364	0.266	0.364
Hs_SPEG_B(NP_005867.3)	0.357	0.389	0.32	0.329	0.352	0.273	0.344	0.335	0.236	0.333	0.263	0.307	0.333	0.337	0.328	0.335	0.305	0.369	0.367	0.268	0.321	0.277	0.305	0.324	0.272	0.253	0.356	0.341	0.342	0.359	0.338	0.323	0.322	0.333	0.351	0.352	0.321	0.348	0.333	0.335	0.329	0.337	0.296	0.341	0.295	0.301	0.335	0.236	0.364
Hs_ST17A(NP_004751.2)	0.397	0.325	0.352	0.417	0.42	0.247	0.44	0.381	0.247	0.304	0.281	0.473	0.321	0.429	0.345	0.412	0.393	0.337	0.313	0.255	0.646	0.271	0.436	0.373	0.296	0.235	0.371	0.356	0.412	0.405	0.335	0.422	0.306	0.276	0.574	0.382	0.366	0.455	0.348	0.405	0.401	0.388	0.462	0.371	0.397	0.423	0.386	0.406	0.393
Hs_ST17B(NP_004217.1)	0.418	0.334	0.342	0.422	0.406	0.262	0.441	0.393	0.236	0.343	0.301	0.452	0.326	0.408	0.332	0.38	0.399	0.315	0.321	0.279	0.564	0.299	0.419	0.39	0.261	0.235	0.384	0.326	0.372	0.376	0.321	0.405	0.311	0.262	0.534	0.365	0.352	0.464	0.319	0.403	0.391	0.363	0.452	0.365	0.414	0.399	0.38	0.381	0.368
Hst_TRIO(GKDX01093008.1)	0.37	0.312	0.366	0.332	0.326	0.274	0.349	0.335	0.35	0.29	0.316	0.319	0.325	0.33	0.356	0.306	0.318	0.335	0.3	0.248	0.314	0.237	0.363	0.335	0.268	0.274	0.34	0.344	0.338	0.325	0.362	0.332	0.292	0.281	0.32	0.302	0.298	0.33	0.351	0.36	0.319	0.333	0.315	0.314	0.33	0.314	0.34	0.282	0.325
Hst_TRIO_like_A(GKDX01095742.1)	0.42	0.338	0.396	0.383	0.403	0.295	0.417	0.376	0.264	0.407	0.277	0.403	0.328	0.39	0.385	0.398	0.432	0.413	0.329	0.229	0.349	0.241	0.387	0.37	0.3	0.25	0.381	0.381	0.363	0.421	0.365	0.446	0.352	0.28	0.371	0.389	0.316	0.379	0.357	0.39	0.407	0.389	0.328	0.37	0.334	0.337	0.371	0.314	0.366
Hst_TRIO_like_B(GKDX01095742.1)	0.315	0.273	0.308	0.333	0.334	0.246	0.334	0.322	0.251	0.284	0.382	0.343	0.307	0.315	0.265	0.317	0.302	0.287	0.33	0.228	0.349	0.245	0.287	0.285	0.268	0.223	0.315	0.287	0.284	0.36	0.268	0.347	0.25	0.261	0.36	0.319	0.286	0.346	0.25	0.352	0.333	0.299	0.312	0.28	0.344	0.321	0.306	0.267	0.295
Hs_TRIO(NP_009049.2)	0.388	0.351	0.458	0.406	0.386	0.299	0.393	0.425	0.26	0.343	0.275	0.374	0.291	0.412	0.542	0.361	0.381	0.364	0.304	0.258	0.38	0.275	0.361	0.375	0.296	0.25	0.365	0.35	0.371	0.357	0.447	0.383	0.269	0.282	0.386	0.377	0.342	0.362	0.411	0.381	0.406	0.338	0.354	0.342	0.342	0.334	0.4	0.328	0.361
Hv_CON_A(XP_047137784.1)	0.696	0.36	0.431	0.546	0.615	0.315	0.467	0.437	0.289	0.367	0.29	0.432	0.373	0.498	0.383	0.531	0.531	0.44	0.351	0.259	0.465	0.291	0.431	0.455	0.332	0.262	0.505	0.463	0.496	0.542	0.376	0.533	0.355	0.313	0.434	0.463	0.361	0.471	0.368	0.492	0.509	0.482	0.39	0.482	0.404	0.473	0.464	0.367	0.439
Hv_CON_B(XP_047137784.1)	0.372	0.624	0.396	0.35	0.371	0.385	0.374	0.376	0.3	0.301	0.291	0.332	0.303	0.362	0.379	0.365	0.361	0.368	0.355	0.239	0.332	0.251	0.365	0.368	0.263	0.223	0.338	0.334	0.351	0.357	0.382	0.356	0.311	0.317	0.326	0.361	0.28	0.385	0.362	0.315	0.347	0.33	0.344	0.334	0.316	0.357	0.338	0.276	0.354
Hv_DAPK1(XP_012558089.1)	0.452	0.324	0.389	0.437	0.482	0.301	0.532	0.384	0.254	0.358	0.276	0.441	0.323	0.524	0.377	0.438	0.431	0.394	0.357	0.238	0.451	0.254	0.488	0.433	0.286	0.24	0.399	0.399	0.425	0.419	0.377	0.418	0.286	0.297	0.435	0.448	0.378	0.513	0.389	0.442	0.45	0.399	0.358	0.448	0.427	0.473	0.431	0.373	0.414
Hv_DAPK2(XP_047139830.1)	0.44	0.332	0.381	0.425	0.452	0.327	0.536	0.406	0.243	0.335	0.287	0.433	0.346	0.524	0.377	0.412	0.446	0.406	0.338	0.238	0.443	0.243	0.458	0.395	0.297	0.24	0.418	0.403	0.452	0.431	0.385	0.406	0.309	0.282	0.424	0.467	0.378	0.528	0.393	0.423	0.446	0.406	0.35	0.441	0.427	0.469	0.431	0.361	0.425
Hv_TRIO(XP_047137671.1)	0.415	0.364	0.555	0.386	0.363	0.296	0.374	0.454	0.246	0.343	0.287	0.395	0.32	0.404	0.445	0.365	0.377	0.411	0.29	0.263	0.381	0.268	0.399	0.375	0.3	0.255	0.355	0.359	0.384	0.373	0.435	0.368	0.301	0.299	0.373	0.363	0.316	0.343	0.433	0.373	0.375	0.367	0.348	0.332	0.326	0.391	0.424	0.367	0.351
Ml_TRIO_like(GFAT01019191.1)	0.28	0.239	0.276	0.254	0.268	0.228	0.285	0.276	0.214	0.257	0.236	0.253	0.259	0.273	0.246	0.248	0.244	0.268	0.251	0.744	0.25	0.944	0.265	0.27	0.225	0.203	0.255	0.244	0.232	0.267	0.244	0.266	0.231	0.256	0.268	0.259	0.189	0.292	0.246	0.275	0.248	0.224	0.248	0.263	0.269	0.268	0.248	0.23	0.255
Nv_CON_A1(XP_048579265.1)	0.5	0.346	0.402	0.769	0.525	0.286	0.41	0.412	0.263	0.326	0.281	0.457	0.375	0.448	0.347	0.484	0.468	0.417	0.334	0.257	0.416	0.27	0.405	0.405	0.304	0.246	0.507	0.453	0.466	0.476	0.359	0.501	0.322	0.292	0.412	0.507	0.344	0.422	0.335	0.48	0.505	0.437	0.368	0.449	0.375	0.42	0.465	0.319	0.472
Nv_CON_A2(XP_048579265.1)	0.653	0.348	0.406	0.552	0.747	0.332	0.437	0.359	0.285	0.344	0.319	0.444	0.386	0.456	0.344	0.558	0.554	0.439	0.347	0.276	0.446	0.27	0.431	0.488	0.313	0.263	0.517	0.482	0.459	0.538	0.368	0.544	0.325	0.282	0.423	0.494	0.346	0.463	0.36	0.527	0.554	0.44	0.365	0.459	0.39	0.409	0.496	0.342	0.478
Nv_CON_B(XP_048579265.1)	0.349	0.418	0.325	0.357	0.328	0.431	0.347	0.317	0.281	0.286	0.295	0.324	0.311	0.332	0.317	0.319	0.35	0.345	0.351	0.25	0.316	0.259	0.349	0.333	0.289	0.312	0.319	0.354	0.339	0.334	0.3	0.321	0.314	0.298	0.326	0.334	0.303	0.339	0.279	0.33	0.339	0.307	0.306	0.354	0.297	0.288	0.311	0.299	0.357
Nv_DAPK(XP_032239611.2)	0.438	0.391	0.425	0.443	0.446	0.288	0.671	0.42	0.257	0.315	0.271	0.481	0.333	0.534	0.398	0.433	0.433	0.389	0.321	0.237	0.453	0.261	0.501	0.424	0.304	0.262	0.393	0.416	0.409	0.444	0.384	0.416	0.304	0.304	0.46	0.431	0.347	0.53	0.365	0.425	0.422	0.382	0.345	0.42	0.399	0.441	0.448	0.353	0.428
Nv_TRIO(XP_032241348.2)	0.419	0.352	0.511	0.429	0.41	0.292	0.423	0.639	0.261	0.358	0.307	0.379	0.304	0.404	0.418	0.357	0.385	0.376	0.317	0.263	0.389	0.295	0.387	0.379	0.274	0.244	0.378	0.351	0.403	0.381	0.403	0.406	0.29	0.24	0.392	0.39	0.292	0.416	0.381	0.373	0.367	0.394	0.337	0.355	0.387	0.376	0.392	0.295	0.375
Nv_STK17(XP_001629087.2)	0.39	0.334	0.334	0.413	0.427	0.26	0.435	0.351	0.238	0.27	0.28	0.457	0.304	0.402	0.343	0.39	0.386	0.371	0.337	0.243	0.514	0.237	0.417	0.362	0.33	0.241	0.405	0.375	0.39	0.386	0.322	0.388	0.315	0.301	0.477	0.405	0.344	0.432	0.342	0.36	0.36	0.377	0.431	0.36	0.35	0.364	0.342	0.35	0.394
Om_TRIO_like_A(KAI6652169.1)	0.351	0.311	0.354	0.321	0.357	0.264	0.365	0.348	0.232	0.339	0.28	0.363	0.297	0.372	0.365	0.333	0.329	0.32	0.26	0.211	0.371	0.235	0.325	0.328	0.273	0.251	0.324	0.293	0.337	0.337	0.315	0.339	0.282	0.264	0.366	0.324	0.308	0.338	0.322	0.313	0.361	0.324	0.311	0.312	0.321	0.382	0.356	0.285	0.328
Om_TRIO_like_B(KAI6652169.1)	0.233	0.227	0.246	0.248	0.251	0.219	0.272	0.23	0.198	0.235	0.22	0.253	0.252	0.257	0.24	0.24	0.248	0.268	0.265	0.23	0.262	0.223	0.237	0.251	0.217	0.2	0.217	0.233	0.242	0.251	0.241	0.274	0.246	0.207	0.267	0.252	0.268	0.253	0.215	0.259	0.268	0.228	0.235	0.252	0.265	0.245	0.236	0.169	0.237
Om_STK17(KAI6649438.1)	0.408	0.305	0.354	0.402	0.378	0.254	0.42	0.327	0.238	0.305	0.263	0.49	0.305	0.391	0.33	0.373	0.395	0.349	0.301	0.226	0.421	0.245	0.373	0.357	0.261	0.254	0.363	0.352	0.36	0.351	0.316	0.383	0.302	0.287	0.417	0.367	0.351	0.387	0.302	0.366	0.369	0.33	0.386	0.352	0.335	0.346	0.336	0.35	0.356
Os_CON(XP_036371388.1)	0.496	0.375	0.415	0.517	0.463	0.306	0.406	0.414	0.252	0.324	0.271	0.424	0.425	0.444	0.383	0.466	0.486	0.414	0.3	0.243	0.427	0.255	0.416	0.426	0.319	0.305	0.562	0.515	0.741	0.509	0.359	0.484	0.343	0.313	0.409	0.566	0.488	0.403	0.384	0.486	0.492	0.408	0.362	0.546	0.375	0.401	0.478	0.329	0.523
Os_DAPK(XP_029643431.1)	0.48	0.352	0.413	0.435	0.473	0.294	0.547	0.431	0.278	0.355	0.315	0.446	0.347	0.616	0.386	0.452	0.432	0.423	0.352	0.266	0.456	0.29	0.541	0.463	0.332	0.249	0.442	0.416	0.423	0.467	0.398	0.461	0.326	0.296	0.482	0.419	0.365	0.605	0.371	0.49	0.459	0.393	0.39	0.412	0.484	0.507	0.432	0.367	0.442
Os_TRIO(XP_029657616.1)	0.396	0.352	0.484	0.375	0.394	0.307	0.404	0.439	0.246	0.339	0.28	0.333	0.332	0.419	0.523	0.354	0.338	0.4	0.313	0.248	0.366	0.268	0.384	0.375	0.27	0.248	0.371	0.375	0.349	0.392	0.611	0.364	0.317	0.299	0.35	0.378	0.285	0.416	0.5	0.381	0.375	0.359	0.337	0.355	0.338	0.372	0.385	0.284	0.367
Os_MYLK(XP_029655504.1)	0.478	0.328	0.39	0.463	0.488	0.276	0.412	0.404	0.299	0.352	0.297	0.407	0.42	0.412	0.375	0.527	0.511	0.376	0.326	0.235	0.4	0.232	0.399	0.424	0.29	0.25	0.474	0.424	0.503	0.617	0.371	0.544	0.319	0.273	0.406	0.478	0.381	0.427	0.347	0.507	0.568	0.406	0.332	0.47	0.395	0.38	0.488	0.356	0.463
Os_OBSCN_A(XP_036361934.1)	0.39	0.382	0.398	0.387	0.417	0.282	0.408	0.394	0.272	0.365	0.267	0.37	0.357	0.393	0.405	0.416	0.369	0.394	0.287	0.26	0.34	0.261	0.376	0.41	0.329	0.265	0.381	0.389	0.373	0.416	0.357	0.372	0.417	0.316	0.365	0.396	0.313	0.358	0.363	0.385	0.381	0.443	0.311	0.4	0.35	0.353	0.373	0.303	0.408
Os_OBSCN_B(XP_036361934.1)	0.317	0.36	0.309	0.295	0.304	0.244	0.354	0.313	0.231	0.298	0.24	0.289	0.291	0.335	0.306	0.276	0.291	0.325	0.313	0.233	0.293	0.25	0.315	0.272	0.283	0.294	0.303	0.287	0.273	0.33	0.332	0.333	0.333	0.437	0.296	0.307	0.291	0.312	0.313	0.322	0.3	0.291	0.275	0.319	0.27	0.273	0.276	0.25	0.319
Os_STK17(XP_029636789.1)	0.407	0.288	0.35	0.416	0.411	0.273	0.42	0.406	0.25	0.308	0.301	0.476	0.352	0.446	0.359	0.394	0.39	0.376	0.302	0.255	0.59	0.283	0.412	0.374	0.269	0.253	0.398	0.36	0.402	0.371	0.325	0.412	0.276	0.284	0.722	0.383	0.324	0.428	0.35	0.413	0.39	0.325	0.503	0.34	0.392	0.35	0.406	0.391	0.383
Os_twitchin(XP_036360273.1)	0.47	0.361	0.367	0.465	0.474	0.303	0.441	0.392	0.302	0.338	0.294	0.405	0.414	0.422	0.386	0.447	0.47	0.404	0.315	0.258	0.389	0.259	0.39	0.43	0.352	0.292	0.535	0.628	0.574	0.49	0.369	0.472	0.32	0.3	0.39	0.843	0.4	0.433	0.351	0.501	0.509	0.408	0.332	0.726	0.337	0.367	0.443	0.321	0.703
Pc_DAPK(XP_045596115.1)	0.427	0.338	0.429	0.42	0.435	0.277	0.534	0.401	0.257	0.313	0.29	0.463	0.348	0.587	0.383	0.444	0.452	0.404	0.321	0.245	0.436	0.265	0.591	0.42	0.336	0.232	0.477	0.382	0.428	0.437	0.349	0.424	0.315	0.262	0.416	0.42	0.362	0.591	0.349	0.429	0.448	0.401	0.377	0.443	0.479	0.532	0.425	0.358	0.409
Pc_MYLK(XP_045598454.1)	0.465	0.34	0.383	0.488	0.488	0.276	0.417	0.366	0.286	0.354	0.311	0.431	0.417	0.439	0.368	0.588	0.557	0.423	0.335	0.243	0.413	0.244	0.423	0.513	0.318	0.23	0.463	0.444	0.452	0.55	0.34	0.582	0.302	0.287	0.377	0.467	0.343	0.409	0.337	0.576	0.553	0.393	0.357	0.463	0.423	0.382	0.53	0.355	0.459
Pc_OBSCN(XP_045586627.1)	0.414	0.335	0.333	0.385	0.396	0.272	0.376	0.335	0.264	0.278	0.263	0.356	0.377	0.387	0.316	0.36	0.387	0.351	0.324	0.243	0.282	0.244	0.33	0.351	0.303	0.22	0.389	0.381	0.371	0.41	0.32	0.374	0.292	0.278	0.323	0.381	0.299	0.346	0.301	0.364	0.389	0.392	0.298	0.392	0.295	0.31	0.352	0.314	0.385
Pc_projectin(XP_045599281.1+BAC66140.1)	0.482	0.373	0.378	0.472	0.482	0.31	0.448	0.404	0.302	0.323	0.306	0.432	0.457	0.456	0.378	0.463	0.482	0.431	0.319	0.277	0.423	0.282	0.393	0.449	0.344	0.303	0.562	0.632	0.582	0.494	0.381	0.503	0.328	0.3	0.417	0.718	0.416	0.429	0.355	0.494	0.533	0.412	0.339	0.664	0.371	0.382	0.463	0.337	0.664
Pc_STK17(XP_045598575.1)	0.383	0.314	0.356	0.403	0.375	0.242	0.415	0.358	0.261	0.307	0.3	0.421	0.293	0.43	0.324	0.347	0.377	0.356	0.316	0.224	0.5	0.251	0.437	0.353	0.321	0.245	0.351	0.32	0.374	0.366	0.332	0.358	0.298	0.268	0.492	0.354	0.365	0.426	0.306	0.374	0.354	0.351	0.471	0.354	0.338	0.357	0.354	0.405	0.354
Pc_stretchinMLCK(XP_045616175.1)	0.523	0.369	0.404	0.523	0.546	0.306	0.431	0.403	0.31	0.32	0.266	0.423	0.408	0.442	0.374	0.566	0.566	0.437	0.352	0.266	0.431	0.255	0.414	0.439	0.334	0.249	0.494	0.474	0.529	0.585	0.373	0.54	0.319	0.303	0.417	0.498	0.399	0.404	0.365	0.546	0.55	0.41	0.396	0.463	0.368	0.41	0.55	0.378	0.486
Sk_CON(XP_006823011.1)	0.519	0.339	0.384	0.525	0.529	0.291	0.463	0.355	0.276	0.324	0.298	0.424	0.437	0.452	0.368	0.525	0.533	0.429	0.351	0.25	0.458	0.248	0.42	0.492	0.353	0.27	0.566	0.515	0.533	0.521	0.375	0.515	0.335	0.317	0.425	0.55	0.398	0.418	0.4	0.494	0.539	0.428	0.385	0.546	0.352	0.363	0.478	0.382	0.511
Sk_DAPK1(XP_006823401.1)	0.455	0.362	0.4	0.444	0.463	0.289	0.567	0.414	0.269	0.305	0.276	0.441	0.368	0.624	0.373	0.438	0.416	0.409	0.338	0.257	0.436	0.281	0.595	0.448	0.319	0.233	0.46	0.444	0.418	0.458	0.389	0.399	0.324	0.309	0.443	0.414	0.344	0.609	0.362	0.408	0.446	0.406	0.396	0.433	0.473	0.488	0.435	0.347	0.414
Sk_TRIO(XP_006819276.1)	0.372	0.371	0.505	0.351	0.343	0.295	0.423	0.433	0.272	0.374	0.313	0.343	0.311	0.396	0.577	0.361	0.373	0.352	0.308	0.231	0.357	0.255	0.365	0.364	0.266	0.281	0.369	0.346	0.375	0.369	0.47	0.375	0.3	0.27	0.356	0.404	0.303	0.381	0.447	0.392	0.378	0.319	0.312	0.365	0.372	0.326	0.389	0.313	0.361
Sk_MYLK(XP_006823003.1)	0.574	0.354	0.451	0.554	0.574	0.306	0.458	0.418	0.275	0.351	0.293	0.438	0.412	0.473	0.389	0.613	0.574	0.421	0.356	0.243	0.431	0.255	0.433	0.525	0.293	0.264	0.517	0.474	0.459	0.57	0.389	0.618	0.307	0.299	0.425	0.525	0.341	0.446	0.357	0.566	0.632	0.43	0.362	0.478	0.422	0.422	0.542	0.34	0.501
Sk_OBSCN_A(XP_006823009.1)	0.482	0.372	0.377	0.496	0.5	0.285	0.419	0.384	0.281	0.335	0.276	0.457	0.394	0.461	0.383	0.478	0.451	0.45	0.364	0.24	0.419	0.252	0.414	0.434	0.323	0.251	0.46	0.468	0.486	0.459	0.372	0.523	0.352	0.287	0.419	0.472	0.382	0.435	0.393	0.478	0.496	0.488	0.34	0.417	0.414	0.422	0.424	0.356	0.453
Sk_OBSCN_B(XP_006823009.1)	0.351	0.328	0.305	0.369	0.342	0.285	0.346	0.329	0.268	0.319	0.282	0.335	0.287	0.338	0.317	0.337	0.325	0.332	0.431	0.24	0.342	0.264	0.348	0.344	0.284	0.266	0.322	0.319	0.335	0.348	0.32	0.312	0.282	0.346	0.337	0.326	0.33	0.376	0.321	0.298	0.334	0.326	0.297	0.315	0.311	0.318	0.321	0.286	0.319
Sk_STK17(XP_002741442.1)	0.431	0.367	0.406	0.433	0.428	0.276	0.429	0.39	0.243	0.334	0.301	0.444	0.281	0.406	0.377	0.382	0.378	0.363	0.318	0.255	0.612	0.271	0.399	0.384	0.312	0.228	0.376	0.338	0.387	0.378	0.337	0.396	0.304	0.281	0.585	0.395	0.375	0.432	0.357	0.405	0.397	0.375	0.477	0.368	0.371	0.412	0.393	0.394	0.365
Sk_twitchin(XP_006825350.1)	0.431	0.334	0.363	0.418	0.416	0.299	0.384	0.381	0.271	0.326	0.282	0.343	0.437	0.384	0.362	0.451	0.447	0.404	0.311	0.232	0.328	0.241	0.378	0.375	0.299	0.284	0.464	0.476	0.484	0.447	0.334	0.441	0.289	0.285	0.34	0.515	0.319	0.361	0.343	0.424	0.466	0.385	0.305	0.503	0.31	0.337	0.412	0.325	0.488
Sp_CON(XP_030830392.1)	0.46	0.316	0.364	0.455	0.486	0.242	0.41	0.378	0.241	0.312	0.279	0.416	0.445	0.399	0.329	0.435	0.47	0.39	0.32	0.239	0.412	0.236	0.412	0.406	0.289	0.262	0.542	0.496	0.568	0.474	0.32	0.492	0.335	0.305	0.406	0.527	0.398	0.395	0.356	0.463	0.484	0.435	0.32	0.511	0.352	0.363	0.447	0.333	0.5
Sp_DAPK(XP_030832558.1)	0.458	0.38	0.403	0.435	0.454	0.3	0.538	0.409	0.253	0.323	0.303	0.462	0.34	0.61	0.364	0.433	0.467	0.404	0.329	0.241	0.438	0.257	0.517	0.458	0.344	0.254	0.443	0.428	0.424	0.456	0.342	0.458	0.342	0.262	0.445	0.416	0.339	0.58	0.365	0.414	0.437	0.405	0.383	0.401	0.452	0.498	0.437	0.379	0.454
Sp_TRIO(XP_011680751.1)	0.342	0.303	0.4	0.333	0.337	0.272	0.378	0.334	0.258	0.261	0.307	0.314	0.297	0.318	0.447	0.339	0.339	0.33	0.267	0.242	0.347	0.231	0.362	0.342	0.25	0.252	0.324	0.316	0.36	0.332	0.373	0.334	0.267	0.264	0.323	0.362	0.301	0.352	0.338	0.339	0.348	0.305	0.268	0.343	0.318	0.328	0.359	0.292	0.324
Sp_MYLK_A1(XP_030830851.1)	0.558	0.334	0.408	0.527	0.531	0.276	0.419	0.387	0.294	0.339	0.27	0.423	0.42	0.442	0.359	0.562	0.546	0.417	0.317	0.254	0.381	0.263	0.414	0.463	0.312	0.252	0.548	0.498	0.509	0.535	0.381	0.533	0.319	0.295	0.39	0.49	0.379	0.419	0.381	0.523	0.523	0.449	0.339	0.498	0.395	0.395	0.527	0.318	0.486
Sp_MYLK_A2(XP_030830851.1)	0.527	0.357	0.435	0.562	0.566	0.306	0.431	0.383	0.306	0.335	0.274	0.407	0.428	0.427	0.343	0.628	0.593	0.414	0.348	0.235	0.416	0.228	0.418	0.494	0.327	0.252	0.513	0.501	0.509	0.597	0.346	0.56	0.307	0.276	0.39	0.536	0.368	0.431	0.346	0.554	0.613	0.426	0.347	0.501	0.414	0.418	0.535	0.337	0.486
Sp_OBSCN_A(XP_030830075.1)	0.474	0.341	0.374	0.449	0.445	0.25	0.408	0.352	0.246	0.332	0.245	0.395	0.351	0.416	0.333	0.435	0.412	0.403	0.321	0.24	0.4	0.233	0.361	0.387	0.285	0.228	0.457	0.441	0.482	0.459	0.384	0.43	0.313	0.291	0.4	0.421	0.343	0.396	0.362	0.408	0.468	0.449	0.321	0.433	0.334	0.384	0.4	0.344	0.421
Sp_OBSCN_B(XP_030830075.1)	0.31	0.311	0.303	0.312	0.312	0.261	0.305	0.326	0.235	0.298	0.253	0.283	0.281	0.32	0.319	0.292	0.292	0.306	0.408	0.188	0.298	0.2	0.312	0.296	0.26	0.253	0.293	0.293	0.31	0.33	0.29	0.298	0.284	0.32	0.3	0.316	0.281	0.313	0.303	0.273	0.293	0.297	0.28	0.301	0.29	0.281	0.269	0.258	0.285
Sp_STK17(XP_030846519.1)	0.431	0.325	0.395	0.445	0.424	0.284	0.421	0.371	0.258	0.308	0.32	0.463	0.33	0.444	0.392	0.412	0.431	0.367	0.318	0.266	0.615	0.283	0.406	0.384	0.318	0.232	0.387	0.342	0.406	0.397	0.356	0.4	0.285	0.262	0.57	0.395	0.34	0.466	0.357	0.401	0.412	0.378	0.496	0.365	0.401	0.42	0.401	0.413	0.349
Sp_twitchin(XP_030829654.1)	0.4	0.317	0.326	0.351	0.382	0.3	0.351	0.345	0.287	0.297	0.315	0.348	0.406	0.354	0.317	0.369	0.424	0.325	0.286	0.208	0.339	0.225	0.307	0.387	0.296	0.282	0.445	0.48	0.45	0.396	0.29	0.441	0.301	0.267	0.373	0.484	0.328	0.339	0.326	0.392	0.406	0.371	0.283	0.468	0.326	0.285	0.385	0.272	0.453
Ta_CON_A1(GHJI01005353.1)	0.509	0.345	0.362	0.511	0.535	0.304	0.454	0.384	0.281	0.324	0.276	0.434	0.394	0.458	0.372	0.498	0.521	0.415	0.333	0.275	0.4	0.303	0.441	0.43	0.319	0.286	0.468	0.5	0.47	0.482	0.364	0.457	0.309	0.307	0.396	0.472	0.351	0.431	0.334	0.478	0.511	0.437	0.379	0.468	0.384	0.422	0.459	0.333	0.484
Ta_CON_A2(GHJI01005353.1)	0.57	0.38	0.415	0.527	0.545	0.311	0.402	0.402	0.289	0.386	0.275	0.413	0.381	0.429	0.368	0.488	0.527	0.44	0.359	0.275	0.408	0.287	0.435	0.466	0.362	0.254	0.486	0.474	0.496	0.515	0.349	0.517	0.347	0.305	0.388	0.498	0.412	0.44	0.356	0.488	0.552	0.424	0.367	0.486	0.351	0.423	0.48	0.371	0.501
Ta_TRIO(GHJI01000868.1)	0.339	0.277	0.333	0.338	0.311	0.212	0.315	0.317	0.256	0.266	0.275	0.301	0.276	0.307	0.313	0.294	0.306	0.324	0.269	0.255	0.311	0.258	0.287	0.289	0.236	0.201	0.311	0.295	0.332	0.317	0.312	0.316	0.218	0.247	0.302	0.284	0.291	0.319	0.282	0.306	0.319	0.284	0.27	0.311	0.306	0.325	0.337	0.279	0.326
[truncated: 90 more columns]
